# Supplementary material for: Switches, stability and reversals in the evolutionary history of sexual systems in fish
Source: Nat Commun. 2022 May 30;13:3029. doi: 10.1038/s41467-022-30419-z (PMC9151764; doi:10.1038/s41467-022-30419-z)
Supplement: Supplementary file 4 — Supplementary Data 1 [file 41467_2022_30419_MOESM4_ESM.xlsx]

## Sheet: Sexual systems and life history
Order	Family	Species	Sexual_system	Longevity	Max_Length	AgeMaturityMale	AgeMaturityFemale	LengthMaturityMale	LengthMaturityFemale	GSIMale
Tetraodontiformes	Balistidae	Abalistes_stellatus	gonochorism	NA	60	NA	NA	NA	NA	NA
Cypriniformes	Cyprinidae	Abbottina_rivularis	gonochorism	NA	18.9	NA	NA	NA	NA	NA
Beloniformes	Belonidae	Ablennes_hians	gonochorism	NA	140	NA	NA	NA	NA	NA
Cypriniformes	Cyprinidae	Abramis_brama	gonochorism	23	82	3.75	4.5	NA	NA	NA
Perciformes	Pomacentridae	Abudefduf_abdominalis	gonochorism	NA	30	NA	NA	NA	NA	NA
Perciformes	Pomacentridae	Abudefduf_bengalensis	gonochorism	NA	17	NA	NA	NA	NA	NA
Perciformes	Pomacentridae	Abudefduf_concolor	gonochorism	NA	19	NA	NA	NA	NA	NA
Perciformes	Pomacentridae	Abudefduf_declivifrons	gonochorism	NA	NA	NA	NA	NA	NA	NA
Perciformes	Pomacentridae	Abudefduf_hoefleri	gonochorism	NA	20	NA	NA	NA	NA	NA
Perciformes	Pomacentridae	Abudefduf_lorenzi	gonochorism	NA	18	NA	NA	NA	NA	NA
Perciformes	Pomacentridae	Abudefduf_luridus	gonochorism	NA	NA	NA	NA	NA	NA	NA
Perciformes	Pomacentridae	Abudefduf_margariteus	gonochorism	NA	NA	NA	NA	NA	NA	NA
Perciformes	Pomacentridae	Abudefduf_notatus	gonochorism	NA	17	NA	NA	NA	NA	NA
Perciformes	Pomacentridae	Abudefduf_saxatilis	gonochorism	NA	22.9	NA	NA	14.6	NA	NA
Perciformes	Pomacentridae	Abudefduf_septemfasciatus	gonochorism	NA	23	NA	NA	NA	NA	NA
Perciformes	Pomacentridae	Abudefduf_sexfasciatus	gonochorism	NA	19	NA	NA	NA	NA	NA
Perciformes	Pomacentridae	Abudefduf_sordidus	gonochorism	NA	24	NA	NA	NA	NA	NA
Perciformes	Pomacentridae	Abudefduf_sparoides	gonochorism	NA	16	NA	NA	NA	NA	NA
Perciformes	Pomacentridae	Abudefduf_taurus	gonochorism	NA	25	NA	NA	NA	NA	NA
Perciformes	Pomacentridae	Abudefduf_troschelii	gonochorism	NA	20	NA	NA	NA	NA	NA
Perciformes	Pomacentridae	Abudefduf_vaigiensis	gonochorism	NA	20	NA	NA	NA	NA	NA
Perciformes	Pomacentridae	Abudefduf_whitleyi	gonochorism	NA	NA	NA	NA	NA	NA	NA
Blenniiformes	Chaenopsidae	Acanthemblemaria_aspera	gonochorism	NA	4	NA	NA	NA	NA	NA
Blenniiformes	Chaenopsidae	Acanthemblemaria_betinensis	gonochorism	NA	NA	NA	NA	NA	NA	NA
Blenniiformes	Chaenopsidae	Acanthemblemaria_castroi	gonochorism	NA	6	NA	NA	NA	NA	NA
Perciformes	Serranidae	Acanthistius_ocellatus	gonochorism	NA	45	NA	NA	NA	NA	NA
Perciformes	Pomacentridae	Acanthochromis_polyacanthus	gonochorism	NA	14	NA	NA	NA	NA	NA
Cypriniformes	Nemacheilidae	Acanthocobitis_botia	gonochorism	NA	14.87	NA	NA	NA	NA	NA
Scombriformes	Scombridae	Acanthocybium_solandri	gonochorism	9	250	1	1.5	86	101	NA
Gobiiformes	Gobiidae	Acanthogobius_flavimanus	gonochorism	NA	30	NA	NA	NA	NA	NA
Perciformes	Labridae	Acantholabrus_palloni	gonochorism	NA	25	NA	NA	NA	NA	NA
Perciformes	Sparidae	Acanthopagrus_australis	protandry	14	NA	NA	NA	NA	NA	5
Perciformes	Sparidae	Acanthopagrus_berda	protandry	14	90	1.15	NA	21	NA	NA
Perciformes	Sparidae	Acanthopagrus_bifasciatus	protandry	19	NA	NA	NA	NA	NA	NA
Perciformes	Sparidae	Acanthopagrus_butcheri	gonochorism	29	60	2.5	2.5	NA	NA	4.6
Perciformes	Sparidae	Acanthopagrus_latus	protandry	NA	NA	NA	NA	NA	NA	5
Perciformes	Sparidae	Acanthopagrus_schlegelii_schlegelii	protandry	NA	NA	NA	NA	NA	NA	3.4
Cypriniformes	Cyprinidae	Acanthorhodeus_chankaensis	gonochorism	NA	12	NA	NA	NA	NA	NA
Tetraodontiformes	Ostraciidae	Acanthostracion_polygonius	gonochorism	NA	50	NA	NA	NA	NA	NA
Tetraodontiformes	Ostraciidae	Acanthostracion_quadricornis	gonochorism	NA	55	NA	NA	20	22.2	NA
Perciformes	Acanthuridae	Acanthurus_achilles	gonochorism	NA	24	NA	NA	NA	NA	NA
Perciformes	Acanthuridae	Acanthurus_bariene	gonochorism	NA	50	NA	NA	NA	NA	NA
Perciformes	Acanthuridae	Acanthurus_coeruleus	gonochorism	NA	39	NA	NA	23.3	NA	NA
Perciformes	Acanthuridae	Acanthurus_dussumieri	gonochorism	28	54	NA	NA	NA	NA	NA
Perciformes	Acanthuridae	Acanthurus_guttatus	gonochorism	NA	26	NA	NA	NA	NA	NA
Perciformes	Acanthuridae	Acanthurus_japonicus	gonochorism	NA	21	NA	NA	NA	NA	NA
Perciformes	Acanthuridae	Acanthurus_leucosternon	gonochorism	NA	54	NA	NA	NA	NA	NA
Perciformes	Acanthuridae	Acanthurus_lineatus	gonochorism	46	38	NA	NA	NA	NA	NA
Perciformes	Acanthuridae	Acanthurus_mata	gonochorism	23	50	NA	NA	NA	NA	NA
Perciformes	Acanthuridae	Acanthurus_nigricans	gonochorism	34	21.3	NA	NA	NA	NA	NA
Perciformes	Acanthuridae	Acanthurus_nigricauda	gonochorism	NA	40	NA	NA	NA	NA	NA
Perciformes	Acanthuridae	Acanthurus_nigrofuscus	gonochorism	NA	21	NA	NA	NA	NA	NA
Perciformes	Acanthuridae	Acanthurus_olivaceus	gonochorism	NA	35	NA	NA	NA	NA	NA
Perciformes	Acanthuridae	Acanthurus_pyroferus	gonochorism	NA	29	NA	NA	NA	NA	NA
Perciformes	Acanthuridae	Acanthurus_thompsoni	gonochorism	NA	27	NA	NA	NA	NA	NA
Perciformes	Acanthuridae	Acanthurus_triostegus	gonochorism	NA	27	NA	NA	NA	NA	NA
Perciformes	Acanthuridae	Acanthurus_xanthopterus	gonochorism	NA	70	NA	NA	NA	NA	NA
Cichliformes	Cichlidae	Acarichthys_heckelii	gonochorism	NA	NA	NA	NA	NA	NA	NA
Cichliformes	Cichlidae	Acaronia_nassa	gonochorism	NA	NA	NA	NA	NA	NA	NA
Cichliformes	Cichlidae	Acaronia_vultuosa	gonochorism	NA	NA	NA	NA	NA	NA	NA
Cypriniformes	Cyprinidae	Acheilognathus_barbatulus	gonochorism	NA	NA	NA	NA	NA	NA	NA
Cypriniformes	Cyprinidae	Acheilognathus_cyanostigma	gonochorism	NA	6	NA	NA	NA	NA	NA
Cypriniformes	Cyprinidae	Acheilognathus_gracilis	gonochorism	NA	NA	NA	NA	NA	NA	NA
Cypriniformes	Cyprinidae	Acheilognathus_hypselonotus	gonochorism	NA	NA	NA	NA	NA	NA	NA
Cypriniformes	Cyprinidae	Acheilognathus_imberbis	gonochorism	NA	8	NA	NA	NA	NA	NA
Cypriniformes	Cyprinidae	Acheilognathus_longipinnis	gonochorism	NA	8	NA	NA	NA	NA	NA
Cypriniformes	Cyprinidae	Acheilognathus_macropterus	gonochorism	NA	NA	NA	NA	NA	NA	NA
Cypriniformes	Cyprinidae	Acheilognathus_melanogaster	gonochorism	NA	NA	NA	NA	NA	NA	NA
Cypriniformes	Cyprinidae	Acheilognathus_meridianus	gonochorism	NA	11.9	NA	NA	NA	NA	NA
Cypriniformes	Cyprinidae	Acheilognathus_omeiensis	gonochorism	NA	NA	NA	NA	NA	NA	NA
Cypriniformes	Cyprinidae	Acheilognathus_polylepis	gonochorism	NA	NA	NA	NA	NA	NA	NA
Cypriniformes	Cyprinidae	Acheilognathus_rhombeus	gonochorism	NA	NA	NA	NA	NA	NA	NA
Cypriniformes	Cyprinidae	Acheilognathus_tabira_tabira	gonochorism	NA	NA	NA	NA	NA	NA	NA
Cypriniformes	Cyprinidae	Acheilognathus_tonkinensis	gonochorism	NA	NA	NA	NA	NA	NA	NA
Cypriniformes	Cyprinidae	Acheilognathus_typus	gonochorism	NA	NA	NA	NA	NA	NA	NA
Cypriniformes	Cyprinidae	Acheilognathus_yamatsutae	gonochorism	NA	16	NA	NA	NA	NA	NA
Perciformes	Labridae	Achoerodus_viridis	protogyny	35	62	NA	8	NA	NA	NA
Cypriniformes	Cyprinidae	Achondrostoma_arcasii	gonochorism	NA	25	NA	NA	NA	NA	NA
Cypriniformes	Cyprinidae	Achondrostoma_oligolepis	gonochorism	NA	25	NA	NA	NA	NA	NA
Acipenseriformes	Acipenseridae	Acipenser_baerii	gonochorism	63	200	NA	18	NA	87.5	NA
Acipenseriformes	Acipenseridae	Acipenser_brevirostrum	gonochorism	67	143	NA	15.5	NA	70	NA
Acipenseriformes	Acipenseridae	Acipenser_dabryanus	gonochorism	NA	250	NA	NA	NA	NA	NA
Acipenseriformes	Acipenseridae	Acipenser_fulvescens	gonochorism	152	274	16	20	93	97	NA
Acipenseriformes	Acipenseridae	Acipenser_gueldenstaedtii	gonochorism	46	236	NA	NA	NA	NA	NA
Acipenseriformes	Acipenseridae	Acipenser_medirostris	gonochorism	65	270	NA	NA	NA	NA	NA
Acipenseriformes	Acipenseridae	Acipenser_mikadoi	gonochorism	15	150	NA	NA	NA	NA	NA
Acipenseriformes	Acipenseridae	Acipenser_naccarii	gonochorism	NA	200	NA	NA	NA	NA	NA
Acipenseriformes	Acipenseridae	Acipenser_nudiventris	gonochorism	NA	211	NA	NA	NA	NA	NA
Acipenseriformes	Acipenseridae	Acipenser_oxyrinchus	gonochorism	60	430	28	27.5	165	190	NA
Acipenseriformes	Acipenseridae	Acipenser_persicus	gonochorism	NA	255	NA	NA	NA	NA	NA
Acipenseriformes	Acipenseridae	Acipenser_ruthenus	gonochorism	20	125	4.5	7	35	43	NA
Acipenseriformes	Acipenseridae	Acipenser_schrenckii	gonochorism	65	300	9.5	NA	112	NA	NA
Acipenseriformes	Acipenseridae	Acipenser_sinensis	gonochorism	13	130	NA	NA	NA	NA	NA
Acipenseriformes	Acipenseridae	Acipenser_stellatus	gonochorism	27	250	6	9	105	120	NA
Acipenseriformes	Acipenseridae	Acipenser_sturio	gonochorism	100	600	NA	NA	NA	NA	NA
Acipenseriformes	Acipenseridae	Acipenser_transmontanus	gonochorism	104	610	NA	NA	NA	NA	NA
Tetraodontiformes	Monacanthidae	Acreichthys_tomentosus	gonochorism	NA	NA	NA	NA	NA	NA	NA
Cyprinodontiformes	Fundulidae	Adinia_xenica	gonochorism	NA	NA	NA	NA	NA	NA	NA
Cichliformes	Cichlidae	Aequidens_chimantanus	gonochorism	NA	NA	NA	NA	NA	NA	NA
Cichliformes	Cichlidae	Aequidens_diadema	gonochorism	NA	NA	NA	NA	NA	NA	NA
Cichliformes	Cichlidae	Aequidens_metae	gonochorism	NA	NA	NA	NA	NA	NA	NA
Cichliformes	Cichlidae	Aequidens_patricki	gonochorism	NA	NA	NA	NA	NA	NA	NA
Cichliformes	Cichlidae	Aequidens_potaroensis	gonochorism	NA	NA	NA	NA	NA	NA	NA
Cichliformes	Cichlidae	Aequidens_tetramerus	gonochorism	NA	NA	NA	NA	NA	NA	NA
Cichliformes	Cichlidae	Aequidens_tubicen	gonochorism	NA	NA	NA	NA	NA	NA	NA
Perciformes	Nototheniidae	Aethotaxis_mitopteryx_mitopteryx	gonochorism	NA	42	NA	NA	NA	NA	NA
Siluriformes	Auchenipteridae	Ageneiosus_inermis	gonochorism	NA	64.8	NA	NA	NA	NA	NA
Mugiliformes	Mugilidae	Agonostomus_catalai	gonochorism	NA	NA	NA	NA	NA	NA	NA
Mugiliformes	Mugilidae	Agonostomus_monticola	gonochorism	NA	36	NA	NA	NA	NA	NA
Mugiliformes	Mugilidae	Agonostomus_telfairii	gonochorism	NA	75	NA	NA	NA	NA	NA
Scorpaeniformes	Agonidae	Agonus_cataphractus	gonochorism	3	21	2.5	2.5	NA	NA	NA
Blenniiformes	Blenniidae	Aidablennius_sphynx	gonochorism	NA	8	NA	NA	NA	NA	NA
Siluriformes	Schilbeidae	Ailia_coila	gonochorism	NA	30	NA	NA	NA	NA	NA
Perciformes	Bathydraconidae	Akarotaxis_nudiceps	gonochorism	NA	NA	NA	NA	NA	NA	NA
Gadiformes	Macrouridae	Albatrossia_pectoralis	gonochorism	56	210	7	NA	77.5	NA	NA
Albuliformes	Albulidae	Albula_vulpes	gonochorism	NA	104	NA	NA	NA	NA	NA
Cypriniformes	Cyprinidae	Alburnoides_bipunctatus	gonochorism	NA	18.5	NA	NA	NA	NA	NA
Cypriniformes	Cyprinidae	Alburnus_albidus	gonochorism	NA	NA	NA	NA	NA	NA	NA
Cypriniformes	Cyprinidae	Alburnus_alburnus	gonochorism	NA	25	NA	2	NA	9.9	NA
Cypriniformes	Cyprinidae	Alburnus_belvica	gonochorism	8	NA	NA	NA	NA	NA	NA
Cypriniformes	Cyprinidae	Alburnus_chalcoides	gonochorism	NA	40	NA	NA	NA	NA	NA
Cypriniformes	Cyprinidae	Alburnus_hohenackeri	gonochorism	3	NA	NA	NA	NA	NA	NA
Cypriniformes	Cyprinidae	Alburnus_tarichi	gonochorism	NA	NA	NA	NA	NA	NA	NA
Cichliformes	Cichlidae	Alcolapia_alcalica	gonochorism	NA	11.57	NA	NA	NA	NA	NA
Cichliformes	Cichlidae	Alcolapia_grahami	gonochorism	NA	NA	NA	NA	NA	NA	NA
Mugiliformes	Mugilidae	Aldrichetta_forsteri	gonochorism	7	NA	2.5	2.5	NA	NA	NA
Perciformes	Carangidae	Alectis_alexandrina	gonochorism	NA	100	NA	NA	NA	NA	NA
Perciformes	Stichaeidae	Alectrias_alectrolophus	gonochorism	NA	NA	NA	NA	NA	NA	NA
Perciformes	Stichaeidae	Alectrias_benjamini	gonochorism	NA	NA	NA	NA	NA	NA	NA
Perciformes	Carangidae	Alepes_djedaba	gonochorism	NA	40	NA	NA	NA	NA	NA
Aulopiformes	Alepisauridae	Alepisaurus_brevirostris	simultaneous	NA	96	NA	NA	NA	NA	NA
Aulopiformes	Alepisauridae	Alepisaurus_ferox	simultaneous	NA	215	NA	NA	NA	NA	NA
Osmeriformes	Alepocephalidae	Alepocephalus_agassizii	gonochorism	NA	NA	NA	NA	NA	NA	NA
Osmeriformes	Alepocephalidae	Alepocephalus_antipodianus	gonochorism	NA	NA	NA	NA	NA	NA	NA
Osmeriformes	Alepocephalidae	Alepocephalus_bairdii	gonochorism	38	NA	NA	NA	NA	NA	NA
Osmeriformes	Alepocephalidae	Alepocephalus_bicolor	gonochorism	NA	NA	NA	NA	NA	NA	NA
Osmeriformes	Alepocephalidae	Alepocephalus_owstoni	gonochorism	NA	NA	NA	NA	NA	NA	NA
Osmeriformes	Alepocephalidae	Alepocephalus_tenebrosus	gonochorism	NA	61	NA	NA	NA	NA	NA
Characiformes	Alestidae	Alestes_baremoze	gonochorism	6	43	NA	NA	NA	NA	NA
Characiformes	Alestidae	Alestes_dentex	gonochorism	7	55	NA	NA	NA	NA	NA
Cyprinodontiformes	Poeciliidae	Alfaro_cultratus	gonochorism	NA	7.5	NA	NA	NA	NA	NA
Cyprinodontiformes	Poeciliidae	Alfaro_huberi	gonochorism	NA	5	NA	NA	NA	NA	NA
Zeiformes	Oreosomatidae	Allocyttus_niger	gonochorism	100	47	27	27	33	36	NA
Zeiformes	Oreosomatidae	Allocyttus_verrucosus	gonochorism	140	42.5	NA	NA	24	28	NA
Cyprinodontiformes	Goodeidae	Allodontichthys_polylepis	gonochorism	NA	NA	NA	NA	NA	NA	NA
Cyprinodontiformes	Goodeidae	Allodontichthys_zonistius	gonochorism	NA	NA	NA	NA	NA	NA	NA
Tetraodontiformes	Diodontidae	Allomycterus_pilatus	gonochorism	NA	50	NA	NA	NA	NA	NA
Scombriformes	Scombridae	Allothunnus_fallai	gonochorism	NA	NA	NA	NA	NA	NA	NA
Cyprinodontiformes	Goodeidae	Allotoca_catarinae	gonochorism	NA	5	NA	NA	NA	NA	NA
Cyprinodontiformes	Goodeidae	Allotoca_diazi	gonochorism	NA	10	NA	NA	NA	NA	NA
Cyprinodontiformes	Goodeidae	Allotoca_maculata	gonochorism	NA	6.5	NA	NA	NA	NA	NA
Cyprinodontiformes	Goodeidae	Allotoca_meeki	gonochorism	NA	7	NA	NA	NA	NA	NA
Cyprinodontiformes	Goodeidae	Allotoca_regalis	gonochorism	NA	NA	NA	NA	NA	NA	NA
Clupeiformes	Clupeidae	Alosa_aestivalis	gonochorism	8	NA	3.5	4	NA	NA	NA
Clupeiformes	Clupeidae	Alosa_alabamae	gonochorism	4	NA	NA	NA	NA	NA	NA
Clupeiformes	Clupeidae	Alosa_alosa	gonochorism	10	83	3.5	4.5	32.5	47.5	NA
Clupeiformes	Clupeidae	Alosa_caspia_caspia	gonochorism	7	NA	NA	NA	NA	NA	NA
Clupeiformes	Clupeidae	Alosa_fallax	gonochorism	25	NA	NA	NA	17	28.5	NA
Clupeiformes	Clupeidae	Alosa_immaculata	gonochorism	7	NA	2	2	NA	NA	NA
Clupeiformes	Clupeidae	Alosa_macedonica	gonochorism	10	NA	NA	NA	NA	NA	NA
Clupeiformes	Clupeidae	Alosa_mediocris	gonochorism	NA	NA	NA	NA	29	32	NA
Clupeiformes	Clupeidae	Alosa_pseudoharengus	gonochorism	9	NA	3.5	4.5	NA	NA	NA
Clupeiformes	Clupeidae	Alosa_sapidissima	gonochorism	13	76	4.3	4.6	NA	NA	NA
Cichliformes	Cichlidae	Alticorpus_peterdaviesi	gonochorism	NA	15	NA	NA	NA	NA	NA
Blenniiformes	Blenniidae	Alticus_arnoldorum	gonochorism	NA	8	NA	NA	NA	NA	NA
Blenniiformes	Blenniidae	Alticus_saliens	gonochorism	NA	10	NA	NA	NA	NA	NA
Cichliformes	Cichlidae	Altolamprologus_calvus	gonochorism	NA	13.5	NA	NA	NA	NA	NA
Cichliformes	Cichlidae	Altolamprologus_compressiceps	gonochorism	NA	12.3	NA	NA	NA	NA	NA
Perciformes	Pomacentridae	Altrichthys_azurelineatus	gonochorism	NA	NA	NA	NA	NA	NA	NA
Perciformes	Pomacentridae	Altrichthys_curatus	gonochorism	NA	6.5	NA	NA	NA	NA	NA
Cichliformes	Cichlidae	Amatitlania_nigrofasciata	gonochorism	NA	NA	NA	NA	NA	NA	NA
Clupeiformes	Engraulidae	Amazonsprattus_scintilla	gonochorism	NA	NA	NA	NA	NA	NA	NA
Perciformes	Ambassidae	Ambassis_agassizii	gonochorism	NA	NA	NA	NA	NA	NA	NA
Perciformes	Ambassidae	Ambassis_interrupta	gonochorism	NA	NA	NA	NA	NA	NA	NA
Scorpaeniformes	Platycephalidae	Ambiserrula_jugosa	gonochorism	NA	NA	NA	NA	NA	NA	NA
Perciformes	Centrarchidae	Ambloplites_cavifrons	gonochorism	NA	36	NA	NA	NA	NA	NA
Perciformes	Centrarchidae	Ambloplites_rupestris	gonochorism	18	43	NA	NA	NA	NA	NA
Centrarchiformes	Cirrhitidae	Amblycirrhitus_pinos	protogyny	NA	NA	NA	NA	NA	NA	NA
Perciformes	Pomacentridae	Amblyglyphidodon_aureus	gonochorism	NA	13	NA	NA	NA	NA	NA
Perciformes	Pomacentridae	Amblyglyphidodon_batunai	gonochorism	NA	10	NA	NA	NA	NA	NA
Perciformes	Pomacentridae	Amblyglyphidodon_curacao	gonochorism	NA	11	NA	NA	NA	NA	NA
Perciformes	Pomacentridae	Amblyglyphidodon_indicus	gonochorism	NA	NA	NA	NA	NA	NA	NA
Perciformes	Pomacentridae	Amblyglyphidodon_leucogaster	gonochorism	NA	13	NA	NA	NA	NA	NA
Perciformes	Pomacentridae	Amblyglyphidodon_orbicularis	gonochorism	NA	NA	NA	NA	NA	NA	NA
Perciformes	Pomacentridae	Amblyglyphidodon_ternatensis	gonochorism	NA	NA	NA	NA	NA	NA	NA
Gobiiformes	Gobiidae	Amblygobius_albimaculatus	gonochorism	NA	NA	NA	NA	NA	NA	NA
Gobiiformes	Gobiidae	Amblygobius_nocturnus	gonochorism	NA	NA	NA	NA	NA	NA	NA
Gobiiformes	Gobiidae	Amblygobius_phalaena	gonochorism	NA	15	NA	NA	NA	NA	NA
Percopsiformes	Amblyopsidae	Amblyopsis_rosae	gonochorism	NA	6.2	NA	NA	NA	NA	NA
Percopsiformes	Amblyopsidae	Amblyopsis_spelaea	gonochorism	NA	11	NA	NA	NA	NA	NA
Cypriniformes	Cyprinidae	Amblypharyngodon_chulabhornae	gonochorism	NA	NA	NA	NA	NA	NA	NA
Perciformes	Pomacentridae	Amblypomacentrus_clarus	gonochorism	NA	6	NA	NA	NA	NA	NA
Cyprinodontiformes	Goodeidae	Ameca_splendens	gonochorism	NA	12	NA	NA	NA	NA	NA
Siluriformes	Ictaluridae	Ameiurus_catus	gonochorism	14	95	NA	NA	NA	NA	NA
Siluriformes	Ictaluridae	Ameiurus_melas	gonochorism	10	66	2	2	NA	NA	NA
Siluriformes	Ictaluridae	Ameiurus_natalis	gonochorism	4	60	2	2	NA	NA	NA
Siluriformes	Ictaluridae	Ameiurus_nebulosus	gonochorism	9	55	NA	NA	NA	NA	NA
Amiiformes	Amiidae	Amia_calva	gonochorism	30	109	NA	NA	NA	NA	NA
Perciformes	Percidae	Ammocrypta_beanii	gonochorism	NA	7.2	NA	NA	NA	NA	NA
Perciformes	Percidae	Ammocrypta_bifascia	gonochorism	NA	7.7	NA	NA	NA	NA	NA
Perciformes	Percidae	Ammocrypta_pellucida	gonochorism	NA	8.4	NA	NA	NA	NA	NA
Perciformes	Ammodytidae	Ammodytes_tobianus	gonochorism	7	NA	1.5	1.5	NA	NA	NA
Centrarchiformes	Terapontidae	Amniataba_affinis	gonochorism	NA	NA	NA	NA	NA	NA	NA
Centrarchiformes	Terapontidae	Amniataba_caudavittata	gonochorism	NA	30	NA	NA	NA	NA	NA
Centrarchiformes	Terapontidae	Amniataba_percoides	gonochorism	NA	NA	NA	NA	NA	NA	NA
Perciformes	Chaetodontidae	Amphichaetodon_howensis	gonochorism	NA	NA	NA	NA	NA	NA	NA
Perciformes	Chaetodontidae	Amphichaetodon_melbae	gonochorism	NA	NA	NA	NA	NA	NA	NA
Siluriformes	Amphiliidae	Amphilius_jacksonii	gonochorism	NA	15	NA	NA	NA	NA	NA
Cichliformes	Cichlidae	Amphilophus_alfari	gonochorism	NA	NA	NA	NA	NA	NA	NA
Cichliformes	Cichlidae	Amphilophus_altifrons	gonochorism	NA	NA	NA	NA	NA	NA	NA
Cichliformes	Cichlidae	Amphilophus_bussingi	gonochorism	NA	NA	NA	NA	NA	NA	NA
Cichliformes	Cichlidae	Amphilophus_calobrensis	gonochorism	NA	NA	NA	NA	NA	NA	NA
Cichliformes	Cichlidae	Amphilophus_citrinellus	gonochorism	NA	NA	NA	NA	NA	NA	NA
Cichliformes	Cichlidae	Amphilophus_diquis	gonochorism	NA	NA	NA	NA	NA	NA	NA
Cichliformes	Cichlidae	Amphilophus_hogaboomorum	gonochorism	NA	NA	NA	NA	NA	NA	NA
Cichliformes	Cichlidae	Amphilophus_labiatus	gonochorism	NA	NA	NA	NA	NA	NA	NA
Cichliformes	Cichlidae	Amphilophus_longimanus	gonochorism	NA	NA	NA	NA	NA	NA	NA
Cichliformes	Cichlidae	Amphilophus_lyonsi	gonochorism	NA	NA	NA	NA	NA	NA	NA
Cichliformes	Cichlidae	Amphilophus_macracanthus	gonochorism	NA	NA	NA	NA	NA	NA	NA
Cichliformes	Cichlidae	Amphilophus_nourissati	gonochorism	NA	NA	NA	NA	NA	NA	NA
Cichliformes	Cichlidae	Amphilophus_rhytisma	gonochorism	NA	NA	NA	NA	NA	NA	NA
Cichliformes	Cichlidae	Amphilophus_robertsoni	gonochorism	NA	NA	NA	NA	NA	NA	NA
Cichliformes	Cichlidae	Amphilophus_rostratus	gonochorism	NA	NA	NA	NA	NA	NA	NA
Perciformes	Pomacentridae	Amphiprion_akallopisos	protandry	NA	NA	NA	NA	NA	NA	NA
Perciformes	Pomacentridae	Amphiprion_bicinctus	protandry	NA	14	NA	NA	NA	NA	NA
Perciformes	Pomacentridae	Amphiprion_clarkii	protandry	11	NA	NA	NA	NA	NA	NA
Perciformes	Pomacentridae	Amphiprion_frenatus	protandry	NA	14	NA	NA	NA	NA	NA
Perciformes	Pomacentridae	Amphiprion_melanopus	protandry	5	12	NA	NA	NA	NA	NA
Perciformes	Pomacentridae	Amphiprion_ocellaris	protandry	NA	11	NA	NA	6.15	7.5	NA
Perciformes	Pomacentridae	Amphiprion_percula	protandry	NA	11	NA	NA	NA	NA	NA
Perciformes	Pomacentridae	Amphiprion_perideraion	protandry	NA	10	NA	NA	NA	NA	NA
Perciformes	Pomacentridae	Amphiprion_polymnus	protandry	NA	13	NA	NA	NA	NA	NA
Perciformes	Pomacentridae	Amphiprion_sandaracinos	protandry	NA	14	NA	NA	NA	NA	NA
Perciformes	Embiotocidae	Amphistichus_koelzi	gonochorism	NA	31	NA	NA	NA	NA	NA
Perciformes	Embiotocidae	Amphistichus_rhodoterus	gonochorism	9	41	NA	NA	NA	NA	NA
Anabantiformes	Anabantidae	Anabas_testudineus	gonochorism	NA	25	NA	NA	NA	NA	NA
Cyprinodontiformes	Anablepidae	Anableps_anableps	gonochorism	NA	30	NA	NA	NA	13	NA
Cyprinodontiformes	Anablepidae	Anablepsoides_cryptocallus	gonochorism	NA	8.5	NA	NA	NA	NA	NA
Siluriformes	Doradidae	Anadoras_grypus	gonochorism	NA	NA	NA	NA	NA	NA	NA
Cypriniformes	Cyprinidae	Anaecypris_hispanica	gonochorism	3	NA	NA	NA	NA	NA	NA
Perciformes	Labridae	Anampses_caeruleopunctatus	gonochorism	2	42	NA	NA	NA	NA	NA
Perciformes	Labridae	Anampses_chrysocephalus	gonochorism	NA	17	NA	NA	NA	NA	NA
Perciformes	Labridae	Anampses_cuvier	protogyny	NA	31	NA	NA	NA	NA	NA
Perciformes	Labridae	Anampses_femininus	gonochorism	NA	24	NA	NA	NA	NA	NA
Perciformes	Labridae	Anampses_geographicus	protogyny	NA	31	NA	NA	NA	NA	NA
Perciformes	Labridae	Anampses_lennardi	gonochorism	NA	28	NA	NA	NA	NA	NA
Perciformes	Labridae	Anampses_lineatus	gonochorism	NA	13	NA	NA	NA	NA	NA
Perciformes	Labridae	Anampses_melanurus	gonochorism	NA	12	NA	NA	NA	NA	NA
Perciformes	Labridae	Anampses_meleagrides	gonochorism	NA	22	NA	NA	NA	NA	NA
Perciformes	Labridae	Anampses_neoguinaicus	gonochorism	NA	NA	NA	NA	NA	NA	NA
Perciformes	Labridae	Anampses_twistii	gonochorism	NA	18	NA	NA	NA	NA	NA
Perciformes	Anarhichadidae	Anarhichas_lupus	gonochorism	NA	150	NA	NA	NA	NA	NA
Perciformes	Anarhichadidae	Anarhichas_minor	gonochorism	NA	180	NA	NA	NA	55	NA
Perciformes	Anarhichadidae	Anarhichas_orientalis	gonochorism	NA	112	NA	NA	NA	NA	NA
Perciformes	Anarhichadidae	Anarrhichthys_ocellatus	gonochorism	NA	240	NA	NA	NA	NA	NA
Clupeiformes	Engraulidae	Anchoa_choerostoma	gonochorism	NA	NA	NA	NA	NA	NA	NA
Clupeiformes	Engraulidae	Anchoa_compressa	gonochorism	6	NA	NA	NA	NA	NA	NA
Clupeiformes	Engraulidae	Anchoa_delicatissima	gonochorism	3	12	NA	NA	NA	NA	NA
Clupeiformes	Engraulidae	Anchoa_hepsetus	gonochorism	NA	15.3	NA	NA	NA	NA	NA
Clupeiformes	Engraulidae	Anchoa_lamprotaenia	gonochorism	NA	12	NA	NA	NA	NA	NA
Clupeiformes	Engraulidae	Anchoa_mitchilli	gonochorism	NA	NA	NA	NA	NA	NA	NA
Clupeiformes	Engraulidae	Anchoa_nasus	gonochorism	NA	17	NA	NA	NA	NA	NA
Clupeiformes	Engraulidae	Anchoa_parva	gonochorism	NA	9.1	NA	NA	NA	NA	NA
Clupeiformes	Engraulidae	Anchovia_macrolepidota	gonochorism	NA	25	NA	NA	NA	NA	NA
Clupeiformes	Engraulidae	Anchoviella_brevirostris	gonochorism	NA	9	NA	NA	NA	NA	NA
Clupeiformes	Engraulidae	Anchoviella_guianensis	gonochorism	NA	11.3	NA	NA	NA	NA	NA
Clupeiformes	Engraulidae	Anchoviella_lepidentostole	gonochorism	NA	16.4	NA	NA	NA	NA	NA
Siluriformes	Loricariidae	Ancistrus_dolichopterus	gonochorism	NA	NA	NA	NA	NA	NA	NA
Blenniiformes	Blenniidae	Andamia_reyi	gonochorism	NA	10	NA	NA	NA	NA	NA
Blenniiformes	Blenniidae	Andamia_tetradactylus	gonochorism	NA	10.5	NA	NA	NA	NA	NA
Cichliformes	Cichlidae	Andinoacara_biseriatus	gonochorism	NA	12	NA	NA	NA	NA	NA
Cichliformes	Cichlidae	Andinoacara_coeruleopunctatus	gonochorism	NA	14.5	NA	NA	NA	NA	NA
Cichliformes	Cichlidae	Andinoacara_latifrons	gonochorism	NA	17	NA	NA	NA	NA	NA
Cichliformes	Cichlidae	Andinoacara_pulcher	gonochorism	NA	16	NA	NA	NA	NA	NA
Cichliformes	Cichlidae	Andinoacara_rivulatus	gonochorism	NA	20	NA	NA	NA	NA	NA
Cichliformes	Cichlidae	Andinoacara_sapayensis	gonochorism	NA	10	NA	NA	NA	NA	NA
Anguilliformes	Anguillidae	Anguilla_anguilla	gonochorism	88	133	11	12.5	NA	NA	NA
Anguilliformes	Anguillidae	Anguilla_australis_schmidtii	gonochorism	32	NA	NA	NA	NA	NA	NA
Anguilliformes	Anguillidae	Anguilla_bengalensis_bengalensis	gonochorism	NA	NA	NA	NA	NA	NA	NA
Anguilliformes	Anguillidae	Anguilla_bengalensis_labiata	gonochorism	NA	NA	NA	NA	NA	NA	NA
Anguilliformes	Anguillidae	Anguilla_bicolor_pacifica	gonochorism	20	NA	NA	NA	NA	NA	NA
Anguilliformes	Anguillidae	Anguilla_celebesensis	gonochorism	NA	150	NA	NA	NA	NA	NA
Anguilliformes	Anguillidae	Anguilla_dieffenbachii	gonochorism	NA	185	23.14	33	60	80	NA
Anguilliformes	Anguillidae	Anguilla_interioris	gonochorism	NA	80	NA	NA	NA	NA	NA
Anguilliformes	Anguillidae	Anguilla_japonica	gonochorism	NA	150	NA	NA	NA	NA	NA
Anguilliformes	Anguillidae	Anguilla_luzonensis	gonochorism	NA	100	NA	NA	NA	NA	NA
Anguilliformes	Anguillidae	Anguilla_malgumora	gonochorism	NA	80	NA	NA	NA	NA	NA
Anguilliformes	Anguillidae	Anguilla_marmorata	gonochorism	40	200	NA	NA	NA	NA	NA
Anguilliformes	Anguillidae	Anguilla_megastoma	gonochorism	NA	100	NA	NA	NA	NA	NA
Anguilliformes	Anguillidae	Anguilla_mossambica	gonochorism	20	150	NA	NA	NA	NA	NA
Anguilliformes	Anguillidae	Anguilla_nebulosa	gonochorism	NA	121	NA	NA	NA	NA	NA
Anguilliformes	Anguillidae	Anguilla_obscura	gonochorism	NA	110	NA	NA	NA	NA	NA
Anguilliformes	Anguillidae	Anguilla_reinhardtii	gonochorism	41	165	10	20	NA	NA	NA
Anguilliformes	Anguillidae	Anguilla_rostrata	gonochorism	43	152	4.5	4.5	NA	NA	NA
Perciformes	Haemulidae	Anisotremus_davidsonii	gonochorism	15	58	NA	NA	NA	NA	NA
Clupeiformes	Clupeidae	Anodontostoma_chacunda	gonochorism	NA	NA	NA	NA	NA	NA	NA
Characiformes	Hemiodontidae	Anodus_orinocensis	gonochorism	NA	NA	NA	NA	NA	NA	NA
Perciformes	Stichaeidae	Anoplarchus_purpurescens	gonochorism	NA	20	NA	NA	NA	NA	NA
Beryciformes	Anoplogastridae	Anoplogaster_cornuta	gonochorism	NA	18	NA	NA	NA	NA	NA
Characiformes	Anostomidae	Anostomus_anostomus	gonochorism	NA	16	NA	NA	NA	NA	NA
Aulopiformes	Anotopteridae	Anotopterus_pharao	simultaneous	NA	NA	NA	NA	NA	NA	NA
Lophiiformes	Antennariidae	Antennarius_commerson	gonochorism	NA	45	NA	NA	NA	NA	NA
Lophiiformes	Antennariidae	Antennarius_hispidus	gonochorism	NA	20	NA	NA	NA	NA	NA
Lophiiformes	Antennariidae	Antennarius_indicus	gonochorism	NA	23	NA	NA	NA	NA	NA
Lophiiformes	Antennariidae	Antennarius_maculatus	gonochorism	NA	15	NA	NA	NA	NA	NA
Lophiiformes	Antennariidae	Antennarius_multiocellatus	gonochorism	NA	20	NA	NA	NA	NA	NA
Lophiiformes	Antennariidae	Antennarius_pauciradiatus	gonochorism	NA	6.3	NA	NA	NA	NA	NA
Lophiiformes	Antennariidae	Antennarius_pictus	gonochorism	NA	30	NA	NA	NA	NA	NA
Lophiiformes	Antennariidae	Antennarius_striatus	gonochorism	NA	25	NA	NA	NA	NA	NA
Lophiiformes	Antennariidae	Antennatus_bermudensis	gonochorism	NA	NA	NA	NA	NA	NA	NA
Lophiiformes	Antennariidae	Antennatus_coccineus	gonochorism	NA	13	NA	NA	NA	NA	NA
Lophiiformes	Antennariidae	Antennatus_nummifer	gonochorism	NA	13	NA	NA	NA	NA	NA
Lophiiformes	Antennariidae	Antennatus_rosaceus	gonochorism	NA	NA	NA	NA	NA	NA	NA
Lophiiformes	Antennariidae	Antennatus_sanguineus	gonochorism	NA	NA	NA	NA	NA	NA	NA
Lophiiformes	Antennariidae	Antennatus_tuberosus	gonochorism	NA	NA	NA	NA	NA	NA	NA
Perciformes	Serranidae	Anthias_anthias	protogyny	NA	NA	NA	NA	NA	NA	NA
Perciformes	Serranidae	Anthias_nicholsi	protogyny	NA	25	NA	NA	NA	NA	NA
Perciformes	Gasterosteidae	Apeltes_quadracus	gonochorism	3	6.4	NA	NA	NA	NA	NA
Cyprinodontiformes	Aphaniidae	Aphanius_anatoliae	gonochorism	NA	15	NA	NA	NA	NA	NA
Cyprinodontiformes	Aphaniidae	Aphanius_chantrei	gonochorism	NA	7	NA	NA	NA	NA	NA
Cyprinodontiformes	Aphaniidae	Aphanius_danfordii	gonochorism	NA	5	NA	NA	NA	NA	NA
Cyprinodontiformes	Aphaniidae	Aphanius_dispar_richardsoni	gonochorism	NA	NA	NA	NA	NA	NA	NA
Cyprinodontiformes	Aphaniidae	Aphanius_fasciatus	gonochorism	NA	6	NA	NA	2.7	NA	2.72
Cyprinodontiformes	Aphaniidae	Aphanius_ginaonis	gonochorism	NA	7	NA	NA	NA	NA	NA
Cyprinodontiformes	Aphaniidae	Aphanius_iberus	gonochorism	NA	5.5	NA	NA	NA	NA	NA
Cyprinodontiformes	Aphaniidae	Aphanius_isfahanensis	gonochorism	NA	4.284	NA	NA	NA	NA	NA
Cyprinodontiformes	Aphaniidae	Aphanius_mento	gonochorism	NA	5	NA	NA	NA	NA	NA
Cyprinodontiformes	Aphaniidae	Aphanius_mesopotamicus	gonochorism	NA	NA	NA	NA	NA	NA	NA
Cyprinodontiformes	Aphaniidae	Aphanius_saourensis	gonochorism	NA	NA	NA	NA	NA	NA	NA
Cyprinodontiformes	Aphaniidae	Aphanius_sirhani	gonochorism	NA	5	NA	NA	NA	NA	NA
Cyprinodontiformes	Aphaniidae	Aphanius_sophiae	gonochorism	NA	5.8	NA	NA	NA	NA	NA
Cyprinodontiformes	Aphaniidae	Aphanius_splendens	gonochorism	NA	6.01	NA	NA	NA	NA	NA
Cyprinodontiformes	Aphaniidae	Aphanius_sureyanus	gonochorism	NA	5	NA	NA	NA	NA	NA
Cyprinodontiformes	Aphaniidae	Aphanius_transgrediens	gonochorism	NA	5.41	NA	NA	NA	NA	NA
Cyprinodontiformes	Aphaniidae	Aphanius_villwocki	gonochorism	NA	7.04	NA	NA	NA	NA	NA
Cyprinodontiformes	Aphaniidae	Aphanius_vladykovi	gonochorism	NA	7.6	NA	NA	NA	NA	NA
Scombriformes	Trichiuridae	Aphanopus_carbo	gonochorism	NA	151	NA	NA	NA	NA	NA
Perciformes	Lutjanidae	Aphareus_furca	gonochorism	NA	70	NA	NA	NA	NA	NA
Perciformes	Lutjanidae	Aphareus_rutilans	gonochorism	NA	110	NA	NA	NA	NA	NA
Gobiiformes	Gobiidae	Aphia_minuta	gonochorism	1	7.9	0.46	0.46	3	3.8	NA
Percopsiformes	Aphredoderidae	Aphredoderus_sayanus	gonochorism	4	14	NA	NA	NA	NA	NA
Characiformes	Characidae	Aphyocharax_alburnus	gonochorism	NA	NA	NA	NA	NA	NA	NA
Characiformes	Characidae	Aphyocharax_anisitsi	gonochorism	NA	5.5	NA	NA	NA	NA	NA
Characiformes	Characidae	Aphyocharax_dentatus	gonochorism	NA	NA	NA	NA	NA	NA	NA
Characiformes	Characidae	Aphyocharax_nattereri	gonochorism	NA	NA	NA	NA	NA	NA	NA
Characiformes	Characidae	Aphyocharax_rathbuni	gonochorism	NA	NA	NA	NA	NA	NA	NA
Cyprinodontiformes	Nothobranchiidae	Aphyosemion_ahli	gonochorism	NA	6	NA	NA	NA	NA	NA
Cyprinodontiformes	Nothobranchiidae	Aphyosemion_aureum	gonochorism	NA	5	NA	NA	NA	NA	NA
Cyprinodontiformes	Nothobranchiidae	Aphyosemion_australe	gonochorism	NA	6	NA	NA	NA	NA	NA
Cyprinodontiformes	Nothobranchiidae	Aphyosemion_bamilekorum	gonochorism	NA	4	NA	NA	NA	NA	NA
Cyprinodontiformes	Nothobranchiidae	Aphyosemion_bitaeniatum	gonochorism	NA	5	NA	NA	NA	NA	NA
Cyprinodontiformes	Nothobranchiidae	Aphyosemion_bivittatum	gonochorism	NA	5	NA	NA	NA	NA	NA
Cyprinodontiformes	Nothobranchiidae	Aphyosemion_bualanum	gonochorism	NA	5	NA	NA	NA	NA	NA
Cyprinodontiformes	Nothobranchiidae	Aphyosemion_calliurum	gonochorism	NA	5	NA	NA	NA	NA	NA
Cyprinodontiformes	Nothobranchiidae	Aphyosemion_cameronense	gonochorism	NA	5	NA	NA	NA	NA	NA
Cyprinodontiformes	Nothobranchiidae	Aphyosemion_celiae	gonochorism	NA	5	NA	NA	NA	NA	NA
Cyprinodontiformes	Nothobranchiidae	Aphyosemion_christyi	gonochorism	NA	6	NA	NA	NA	NA	NA
Cyprinodontiformes	Nothobranchiidae	Aphyosemion_coeleste	gonochorism	NA	5	NA	NA	NA	NA	NA
Cyprinodontiformes	Nothobranchiidae	Aphyosemion_cognatum	gonochorism	NA	5	NA	NA	NA	NA	NA
Cyprinodontiformes	Nothobranchiidae	Aphyosemion_congicum	gonochorism	NA	4.5	NA	NA	NA	NA	NA
Cyprinodontiformes	Nothobranchiidae	Aphyosemion_cyanostictum	gonochorism	NA	6.5	NA	NA	NA	NA	NA
Cyprinodontiformes	Nothobranchiidae	Aphyosemion_elegans	gonochorism	NA	5	NA	NA	NA	NA	NA
Cyprinodontiformes	Nothobranchiidae	Aphyosemion_exigoideum	gonochorism	NA	6	NA	NA	NA	NA	NA
Cyprinodontiformes	Nothobranchiidae	Aphyosemion_exiguum	gonochorism	NA	4	NA	NA	NA	NA	NA
Cyprinodontiformes	Nothobranchiidae	Aphyosemion_franzwerneri	gonochorism	NA	5	NA	NA	NA	NA	NA
Cyprinodontiformes	Nothobranchiidae	Aphyosemion_gabunense_gabunense	gonochorism	NA	NA	NA	NA	NA	NA	NA
Cyprinodontiformes	Nothobranchiidae	Aphyosemion_heinemanni	gonochorism	NA	5	NA	NA	NA	NA	NA
Cyprinodontiformes	Nothobranchiidae	Aphyosemion_labarrei	gonochorism	NA	5	NA	NA	NA	NA	NA
Cyprinodontiformes	Nothobranchiidae	Aphyosemion_lamberti	gonochorism	NA	5	NA	NA	NA	NA	NA
Cyprinodontiformes	Nothobranchiidae	Aphyosemion_louessense	gonochorism	NA	5	NA	NA	NA	NA	NA
Cyprinodontiformes	Nothobranchiidae	Aphyosemion_maculatum	gonochorism	NA	5	NA	NA	NA	NA	NA
Cyprinodontiformes	Nothobranchiidae	Aphyosemion_mimbon	gonochorism	NA	5	NA	NA	NA	NA	NA
Cyprinodontiformes	Nothobranchiidae	Aphyosemion_ocellatum	gonochorism	NA	6	NA	NA	NA	NA	NA
Cyprinodontiformes	Nothobranchiidae	Aphyosemion_ogoense	gonochorism	NA	5	NA	NA	NA	NA	NA
Cyprinodontiformes	Nothobranchiidae	Aphyosemion_pascheni_pascheni	gonochorism	NA	NA	NA	NA	NA	NA	NA
Cyprinodontiformes	Nothobranchiidae	Aphyosemion_primigenium	gonochorism	NA	5	NA	NA	NA	NA	NA
Cyprinodontiformes	Nothobranchiidae	Aphyosemion_rectogoense	gonochorism	NA	5	NA	NA	NA	NA	NA
Cyprinodontiformes	Nothobranchiidae	Aphyosemion_riggenbachi	gonochorism	NA	7	NA	NA	NA	NA	NA
Cyprinodontiformes	Nothobranchiidae	Aphyosemion_striatum	gonochorism	NA	6	NA	NA	NA	NA	NA
Cyprinodontiformes	Nothobranchiidae	Aphyosemion_volcanum	gonochorism	NA	4.5	NA	NA	NA	NA	NA
Cichliformes	Cichlidae	Apistogramma_agassizii	gonochorism	NA	NA	NA	NA	NA	NA	NA
Cichliformes	Cichlidae	Apistogramma_bitaeniata	gonochorism	NA	NA	NA	NA	NA	NA	NA
Cichliformes	Cichlidae	Apistogramma_caetei	gonochorism	NA	NA	NA	NA	NA	NA	NA
Cichliformes	Cichlidae	Apistogramma_hoignei	gonochorism	NA	NA	NA	NA	NA	NA	NA
Cichliformes	Cichlidae	Apistogrammoides_pucallpaensis	gonochorism	NA	NA	NA	NA	NA	NA	NA
Gobiesociformes	Gobiesocidae	Apletodon_dentatus	gonochorism	NA	NA	NA	NA	NA	NA	NA
Cyprinodontiformes	Aplocheilidae	Aplocheilus_lineatus	gonochorism	NA	10	NA	NA	NA	NA	NA
Cyprinodontiformes	Aplocheilidae	Aplocheilus_panchax	gonochorism	NA	9	NA	NA	NA	NA	NA
Cyprinodontiformes	Aplocheilidae	Aplocheilus_parvus	gonochorism	NA	6.25	NA	NA	NA	NA	NA
Perciformes	Apogonidae	Apogon_affinis	gonochorism	NA	NA	NA	NA	NA	NA	NA
Perciformes	Apogonidae	Apogon_aurolineatus	gonochorism	NA	6.5	NA	NA	NA	NA	NA
Perciformes	Apogonidae	Apogon_binotatus	gonochorism	NA	NA	NA	NA	NA	NA	NA
Perciformes	Apogonidae	Apogon_carinatus	gonochorism	NA	NA	NA	NA	NA	NA	NA
Perciformes	Apogonidae	Apogon_caudicinctus	gonochorism	NA	NA	NA	NA	NA	NA	NA
Perciformes	Apogonidae	Apogon_coccineus	gonochorism	NA	6	NA	NA	NA	NA	NA
Perciformes	Apogonidae	Apogon_deetsie	gonochorism	NA	NA	NA	NA	NA	NA	NA
Perciformes	Apogonidae	Apogon_doederleini	gonochorism	NA	NA	NA	NA	NA	NA	NA
Perciformes	Apogonidae	Apogon_doryssa	gonochorism	NA	8	NA	NA	NA	NA	NA
Perciformes	Apogonidae	Apogon_dovii	gonochorism	NA	7.5	NA	NA	NA	NA	NA
Perciformes	Apogonidae	Apogon_ellioti	gonochorism	NA	NA	NA	NA	NA	NA	NA
Perciformes	Apogonidae	Apogon_erythrinus	gonochorism	NA	NA	NA	NA	NA	NA	NA
Perciformes	Apogonidae	Apogon_guadalupensis	gonochorism	NA	13	NA	NA	NA	NA	NA
Perciformes	Apogonidae	Apogon_hyalosoma	gonochorism	NA	NA	NA	NA	NA	NA	NA
Perciformes	Apogonidae	Apogon_imberbis	gonochorism	NA	NA	NA	NA	5.5	NA	NA
Perciformes	Apogonidae	Apogon_indicus	gonochorism	NA	NA	NA	NA	NA	NA	NA
Perciformes	Apogonidae	Apogon_lachneri	gonochorism	NA	6.5	NA	NA	NA	NA	NA
Perciformes	Apogonidae	Apogon_lineatus	gonochorism	NA	NA	NA	NA	5	6.75	NA
Perciformes	Apogonidae	Apogon_maculatus	gonochorism	NA	11.1	NA	NA	7.7	NA	NA
Perciformes	Apogonidae	Apogon_natalensis	gonochorism	NA	NA	NA	NA	NA	NA	NA
Perciformes	Apogonidae	Apogon_pacificus	gonochorism	NA	10	NA	NA	NA	NA	NA
Perciformes	Apogonidae	Apogon_phenax	gonochorism	NA	7.5	NA	NA	NA	NA	NA
Perciformes	Apogonidae	Apogon_pillionatus	gonochorism	NA	6.5	NA	NA	NA	NA	NA
Perciformes	Apogonidae	Apogon_planifrons	gonochorism	NA	NA	NA	NA	NA	NA	NA
Perciformes	Apogonidae	Apogon_pseudomaculatus	gonochorism	NA	11	NA	NA	NA	NA	NA
Perciformes	Apogonidae	Apogon_quadrisquamatus	gonochorism	NA	7	NA	NA	NA	NA	NA
Perciformes	Apogonidae	Apogon_queketti	gonochorism	NA	NA	NA	NA	NA	NA	NA
Perciformes	Apogonidae	Apogon_robinsi	gonochorism	NA	NA	NA	NA	NA	NA	NA
Perciformes	Apogonidae	Apogon_semilineatus	gonochorism	NA	NA	NA	NA	NA	NA	NA
Perciformes	Apogonidae	Apogon_semiornatus	gonochorism	NA	7.5	NA	NA	NA	NA	NA
Perciformes	Apogonidae	Apogon_smithi	gonochorism	NA	NA	NA	NA	NA	NA	NA
Perciformes	Apogonidae	Apogon_striatus	gonochorism	NA	NA	NA	NA	NA	NA	NA
Perciformes	Apogonidae	Apogon_townsendi	gonochorism	NA	NA	NA	NA	NA	NA	NA
Perciformes	Apogonidae	Apogon_truncatus	gonochorism	NA	NA	NA	NA	NA	NA	NA
Perciformes	Apogonidae	Apogonichthyoides_nigripinnis	gonochorism	NA	10	NA	NA	NA	NA	NA
Perciformes	Apogonidae	Apogonichthyoides_taeniatus	gonochorism	NA	17	NA	NA	NA	NA	NA
Perciformes	Lutjanidae	Aprion_virescens	gonochorism	NA	112	NA	4.5	NA	NA	NA
Perciformes	Lutjanidae	Apsilus_dentatus	gonochorism	NA	65	NA	NA	NA	NA	NA
Gymnotiformes	Apteronotidae	Apteronotus_leptorhynchus	gonochorism	NA	26.9	NA	NA	NA	NA	NA
Osteoglossiformes	Arapaimidae	Arapaima_gigas	gonochorism	NA	450	NA	NA	NA	NA	NA
Perciformes	Apogonidae	Archamia_biguttata	gonochorism	NA	NA	NA	NA	NA	NA	NA
Perciformes	Apogonidae	Archamia_fucata	gonochorism	NA	NA	NA	NA	NA	NA	NA
Cyprinodontiformes	Nothobranchiidae	Archiaphyosemion_guineense	gonochorism	NA	7	NA	NA	NA	NA	NA
Cichliformes	Cichlidae	Archocentrus_centrarchus	gonochorism	NA	11	NA	NA	NA	NA	NA
Cichliformes	Cichlidae	Archocentrus_multispinosus	gonochorism	NA	NA	NA	NA	NA	NA	NA
Cichliformes	Cichlidae	Archocentrus_spinosissimus	gonochorism	NA	NA	NA	NA	NA	NA	NA
Perciformes	Sparidae	Archosargus_rhomboidalis	gonochorism	2	33	NA	NA	16.6	NA	NA
Osmeriformes	Argentinidae	Argentina_sialis	gonochorism	5	22	NA	NA	NA	NA	NA
Osmeriformes	Argentinidae	Argentina_silus	gonochorism	35	NA	7	6	NA	NA	NA
Osmeriformes	Argentinidae	Argentina_sphyraena	gonochorism	16	NA	NA	NA	NA	NA	NA
Osmeriformes	Argentinidae	Argentina_striata	gonochorism	NA	24	NA	NA	NA	NA	NA
Characiformes	Hemiodontidae	Argonectes_robertsi	gonochorism	NA	35.5	NA	NA	NA	NA	NA
Stomiiformes	Sternoptychidae	Argyropelecus_aculeatus	gonochorism	NA	NA	NA	NA	NA	NA	NA
Stomiiformes	Sternoptychidae	Argyropelecus_affinis	gonochorism	NA	NA	NA	NA	NA	NA	NA
Stomiiformes	Sternoptychidae	Argyropelecus_gigas	gonochorism	NA	NA	NA	NA	NA	NA	NA
Stomiiformes	Sternoptychidae	Argyropelecus_hemigymnus	gonochorism	1	5.1	NA	NA	NA	NA	NA
Stomiiformes	Sternoptychidae	Argyropelecus_lychnus	gonochorism	NA	5.9	NA	NA	NA	NA	NA
Stomiiformes	Sternoptychidae	Argyropelecus_sladeni	gonochorism	NA	7	NA	NA	NA	NA	NA
Perciformes	Sparidae	Argyrops_filamentosus	gonochorism	NA	70	NA	NA	27.5	NA	1.3
Perciformes	Sparidae	Argyrops_spinifer	protogyny	25	70	NA	NA	36.5	37.2	1.1
Perciformes	Sciaenidae	Argyrosomus_hololepidotus	gonochorism	30	200	NA	NA	NA	NA	NA
Perciformes	Sciaenidae	Argyrosomus_japonicus	gonochorism	30	181	NA	NA	95	110	NA
Perciformes	Sciaenidae	Argyrosomus_regius	gonochorism	NA	230	NA	NA	NA	NA	NA
Siluriformes	Ariidae	Ariopsis_felis	gonochorism	NA	70	NA	NA	NA	NA	NA
Cichliformes	Cichlidae	Aristochromis_christyi	gonochorism	NA	30	NA	NA	NA	NA	NA
Stomiiformes	Stomiidae	Aristostomias_scintillans	gonochorism	7	23	NA	NA	NA	NA	NA
Siluriformes	Ariidae	Arius_maculatus	gonochorism	NA	80	NA	NA	NA	NA	NA
Siluriformes	Ariidae	Arius_madagascariensis	gonochorism	NA	NA	NA	NA	NA	NA	NA
Siluriformes	Ariidae	Arius_subrostratus	gonochorism	NA	NA	NA	NA	NA	NA	NA
Pleuronectiformes	Bothidae	Arnoglossus_capensis	gonochorism	NA	20	NA	NA	NA	NA	NA
Pleuronectiformes	Bothidae	Arnoglossus_imperialis	gonochorism	NA	25	NA	NA	NA	NA	NA
Pleuronectiformes	Bothidae	Arnoglossus_laterna	gonochorism	7.5	NA	NA	3	NA	11	NA
Pleuronectiformes	Bothidae	Arnoglossus_tenuis	gonochorism	NA	12	NA	NA	NA	NA	NA
Pleuronectiformes	Bothidae	Arnoglossus_thori	gonochorism	10	NA	NA	2	NA	12	NA
Characiformes	Alestidae	Arnoldichthys_spilopterus	gonochorism	NA	NA	NA	NA	NA	NA	NA
Perciformes	Arripidae	Arripis_georgianus	gonochorism	7	NA	3	3	NA	NA	NA
Perciformes	Arripidae	Arripis_trutta	gonochorism	26	89	NA	NA	NA	NA	NA
Perciformes	Artedidraconidae	Artedidraco_lonnbergi	gonochorism	NA	11	NA	NA	NA	NA	NA
Perciformes	Artedidraconidae	Artedidraco_mirus	gonochorism	NA	12.5	NA	NA	NA	NA	NA
Perciformes	Artedidraconidae	Artedidraco_orianae	gonochorism	NA	15.1	NA	NA	NA	NA	NA
Perciformes	Artedidraconidae	Artedidraco_shackletoni	gonochorism	NA	14.6	NA	NA	NA	NA	NA
Perciformes	Artedidraconidae	Artedidraco_skottsbergi	gonochorism	NA	NA	NA	NA	NA	NA	NA
Scorpaeniformes	Cottidae	Artedius_fenestralis	gonochorism	NA	14	NA	NA	NA	NA	NA
Scorpaeniformes	Cottidae	Artedius_harringtoni	gonochorism	NA	10	NA	NA	NA	NA	NA
Pleuronectiformes	Soleidae	Aseraggodes_heemstrai	gonochorism	NA	NA	NA	NA	NA	NA	NA
Pleuronectiformes	Soleidae	Aseraggodes_kobensis	gonochorism	NA	NA	NA	NA	NA	NA	NA
Cypriniformes	Cyprinidae	Aspius_vorax	gonochorism	NA	NA	NA	NA	NA	NA	NA
Siluriformes	Aspredinidae	Aspredo_aspredo	gonochorism	NA	NA	NA	NA	NA	NA	NA
Cichliformes	Cichlidae	Astatoreochromis_alluaudi	gonochorism	NA	NA	NA	NA	NA	NA	NA
Cichliformes	Cichlidae	Astatoreochromis_straeleni	gonochorism	NA	NA	NA	NA	NA	NA	NA
Cichliformes	Cichlidae	Astatotilapia_bloyeti	gonochorism	NA	NA	NA	NA	NA	NA	NA
Cichliformes	Cichlidae	Astatotilapia_burtoni	gonochorism	NA	NA	NA	NA	NA	NA	NA
Cichliformes	Cichlidae	Astatotilapia_calliptera	gonochorism	NA	NA	NA	NA	NA	NA	NA
Cichliformes	Cichlidae	Astatotilapia_desfontainii	gonochorism	NA	15	NA	NA	NA	NA	NA
Cichliformes	Cichlidae	Astatotilapia_flaviijosephi	gonochorism	NA	12.8	NA	NA	NA	NA	NA
Cichliformes	Cichlidae	Astatotilapia_stappersii	gonochorism	NA	15	NA	NA	NA	NA	NA
Cichliformes	Cichlidae	Astatotilapia_tweddlei	gonochorism	NA	NA	NA	NA	NA	NA	NA
Pleuronectiformes	Bothidae	Asterorhombus_cocosensis	gonochorism	NA	NA	NA	NA	NA	NA	NA
Gobiiformes	Gobiidae	Asterropteryx_semipunctata	gonochorism	NA	6.5	NA	NA	NA	NA	NA
Perciformes	Apogonidae	Astrapogon_alutus	gonochorism	NA	6.5	NA	NA	NA	NA	NA
Perciformes	Apogonidae	Astrapogon_puncticulatus	gonochorism	NA	NA	NA	NA	NA	NA	NA
Perciformes	Apogonidae	Astrapogon_stellatus	gonochorism	NA	NA	NA	NA	NA	NA	NA
Cichliformes	Cichlidae	Astronotus_crassipinnis	gonochorism	NA	NA	NA	NA	NA	NA	NA
Cichliformes	Cichlidae	Astronotus_ocellatus	gonochorism	NA	45.7	NA	NA	NA	NA	NA
Characiformes	Characidae	Astyanax_abramis	gonochorism	NA	NA	NA	NA	NA	NA	NA
Characiformes	Characidae	Astyanax_fasciatus	gonochorism	NA	17.1	NA	NA	NA	NA	NA
Characiformes	Characidae	Astyanax_jordani	gonochorism	NA	10	NA	NA	NA	NA	NA
Characiformes	Characidae	Astyanax_mexicanus	gonochorism	NA	12	NA	NA	NA	NA	NA
Characiformes	Characidae	Astyanax_scabripinnis	gonochorism	NA	NA	NA	NA	NA	NA	NA
Cyprinodontiformes	Goodeidae	Ataeniobius_toweri	gonochorism	NA	10	NA	NA	NA	NA	NA
Pleuronectiformes	Pleuronectidae	Atheresthes_evermanni	gonochorism	33	NA	NA	NA	NA	NA	NA
Pleuronectiformes	Pleuronectidae	Atheresthes_stomias	gonochorism	23	84	NA	NA	28	36.8	NA
Atheriniformes	Atherinidae	Atherina_boyeri	gonochorism	4	20	NA	NA	7.8	7.75	4.5
Atheriniformes	Atherinidae	Atherina_breviceps	gonochorism	NA	NA	NA	NA	NA	NA	NA
Atheriniformes	Atherinidae	Atherina_presbyter	gonochorism	4	20	NA	NA	NA	NA	NA
Atheriniformes	Atherinidae	Atherinops_affinis	gonochorism	9	37	NA	NA	NA	NA	NA
Atheriniformes	Atherinopsidae	Atherinopsis_californiensis	gonochorism	11	45	NA	NA	NA	NA	NA
Siluriformes	Mochokidae	Atopochilus_savorgnani	gonochorism	NA	NA	NA	NA	NA	NA	NA
Perciformes	Sciaenidae	Atractoscion_nobilis	gonochorism	20	166	NA	NA	NA	NA	NA
Lepisosteiformes	Lepisosteidae	Atractosteus_spatula	gonochorism	NA	NA	NA	NA	NA	NA	NA
Lepisosteiformes	Lepisosteidae	Atractosteus_tropicus	gonochorism	NA	125	NA	NA	NA	NA	NA
Blenniiformes	Blenniidae	Atrosalarias_fuscus	gonochorism	NA	14.5	NA	NA	NA	NA	NA
Perciformes	Carangidae	Atule_mate	gonochorism	NA	30	NA	NA	NA	NA	NA
Siluriformes	Auchenipteridae	Auchenipterichthys_thoracatus	gonochorism	NA	NA	NA	NA	NA	NA	NA
Siluriformes	Claroteidae	Auchenoglanis_occidentalis	gonochorism	NA	NA	NA	NA	NA	NA	NA
Perciformes	Hypoptychidae	Aulichthys_japonicus	gonochorism	NA	NA	NA	NA	NA	NA	NA
Cichliformes	Cichlidae	Aulonocara_baenschi	gonochorism	NA	13	NA	NA	NA	NA	NA
Cichliformes	Cichlidae	Aulonocara_hansbaenschi	gonochorism	NA	NA	NA	NA	NA	NA	NA
Cichliformes	Cichlidae	Aulonocara_stuartgranti	gonochorism	NA	11.8	NA	NA	NA	NA	NA
Cichliformes	Cichlidae	Aulonocranus_dewindti	gonochorism	NA	14	NA	NA	NA	NA	NA
Aulopiformes	Aulopidae	Aulopus_filamentosus	gonochorism	NA	NA	NA	NA	NA	NA	NA
Cypriniformes	Cyprinidae	Aulopyge_huegelii	gonochorism	NA	NA	NA	NA	NA	NA	NA
Perciformes	Aulorhynchidae	Aulorhynchus_flavidus	gonochorism	9	18	NA	NA	NA	NA	NA
Cichliformes	Cichlidae	Australoheros_facetus	gonochorism	10	NA	NA	NA	NA	NA	NA
Cichliformes	Cichlidae	Australoheros_forquilha	gonochorism	NA	NA	NA	NA	NA	NA	NA
Cichliformes	Cichlidae	Australoheros_kaaygua	gonochorism	NA	NA	NA	NA	NA	NA	NA
Cichliformes	Cichlidae	Australoheros_scitulus	gonochorism	NA	NA	NA	NA	NA	NA	NA
Cichliformes	Cichlidae	Australoheros_tembe	gonochorism	NA	NA	NA	NA	NA	NA	NA
Cyprinodontiformes	Rivulidae	Austrofundulus_limnaeus	gonochorism	NA	8	NA	NA	NA	NA	NA
Pleuronectiformes	Soleidae	Austroglossus_microlepis	gonochorism	NA	75	NA	NA	NA	NA	NA
Pleuronectiformes	Soleidae	Austroglossus_pectoralis	gonochorism	NA	60	NA	NA	NA	NA	NA
Perciformes	Labridae	Austrolabrus_maculatus	gonochorism	NA	NA	NA	NA	NA	NA	NA
Cyprinodontiformes	Rivulidae	Austrolebias_adloffi	gonochorism	NA	NA	NA	NA	NA	NA	NA
Cyprinodontiformes	Rivulidae	Austrolebias_apaii	gonochorism	NA	NA	NA	NA	NA	NA	NA
Cyprinodontiformes	Rivulidae	Austrolebias_cheradophilus	gonochorism	NA	6.5	NA	NA	NA	NA	NA
Cyprinodontiformes	Rivulidae	Austrolebias_nigripinnis	gonochorism	1	7	NA	NA	NA	NA	NA
Cyprinodontiformes	Rivulidae	Austrolebias_viarius	gonochorism	NA	8	NA	NA	NA	NA	NA
Scombriformes	Scombridae	Auxis_rochei_rochei	gonochorism	5	NA	3	3	NA	NA	NA
Scombriformes	Scombridae	Auxis_thazard_thazard	gonochorism	5	NA	NA	NA	NA	NA	NA
Anguilliformes	Nemichthyidae	Avocettina_infans	gonochorism	NA	80	NA	NA	NA	NA	NA
Gobiiformes	Gobiidae	Awaous_guamensis	gonochorism	NA	NA	NA	NA	NA	NA	NA
Gobiiformes	Gobiidae	Awaous_melanocephalus	gonochorism	NA	15	NA	NA	NA	NA	NA
Perciformes	Pomacentridae	Azurina_hirundo	gonochorism	NA	NA	NA	NA	NA	NA	NA
Gobiiformes	Gobiidae	Babka_gymnotrachelus	gonochorism	5	16.2	1	2	5.9	5.8	NA
Anabantiformes	Badidae	Badis_badis	gonochorism	NA	7.1	NA	NA	NA	NA	NA
Siluriformes	Ariidae	Bagre_marinus	gonochorism	NA	69	NA	NA	NA	56.515	NA
Siluriformes	Bagridae	Bagrus_bajad	gonochorism	8	NA	4.25	4.75	55	57	NA
Siluriformes	Bagridae	Bagrus_docmak	gonochorism	5	127	NA	3	56	51.5	NA
Perciformes	Sciaenidae	Bahaba_taipingensis	gonochorism	NA	200	NA	NA	NA	NA	NA
Cichliformes	Cichlidae	Baileychromis_centropomoides	gonochorism	NA	16.8	NA	NA	NA	NA	NA
Perciformes	Sciaenidae	Bairdiella_ronchus	gonochorism	NA	35	NA	NA	15	15.8	NA
Osmeriformes	Alepocephalidae	Bajacalifornia_burragei	gonochorism	NA	NA	NA	NA	NA	NA	NA
Cypriniformes	Cyprinidae	Balantiocheilos_melanopterus	gonochorism	NA	NA	NA	NA	NA	NA	NA
Perciformes	Serranidae	Baldwinella_vivanus	protogyny	NA	25	NA	NA	NA	NA	NA
Tetraodontiformes	Balistidae	Balistapus_undulatus	gonochorism	NA	30	NA	NA	NA	NA	NA
Tetraodontiformes	Balistidae	Balistes_capriscus	gonochorism	NA	60	NA	NA	NA	NA	NA
Tetraodontiformes	Balistidae	Balistes_vetula	gonochorism	NA	60	NA	NA	40.8	NA	NA
Tetraodontiformes	Balistidae	Balistoides_conspicillum	gonochorism	NA	50	NA	NA	NA	NA	NA
Tetraodontiformes	Balistidae	Balistoides_viridescens	gonochorism	NA	75	NA	NA	NA	NA	NA
Cypriniformes	Cyprinidae	Ballerus_ballerus	gonochorism	NA	NA	NA	NA	NA	NA	NA
Cypriniformes	Cyprinidae	Ballerus_sapa	gonochorism	NA	35	NA	NA	NA	NA	NA
Cypriniformes	Cyprinidae	Bangana_dero	gonochorism	NA	75	NA	NA	NA	NA	NA
Cypriniformes	Nemacheilidae	Barbatula_barbatula	gonochorism	7	21	NA	NA	NA	NA	NA
Cypriniformes	Cyprinidae	Barbonymus_gonionotus	gonochorism	NA	40.5	NA	NA	NA	NA	NA
Cypriniformes	Cyprinidae	Barbonymus_schwanenfeldii	gonochorism	NA	NA	NA	NA	NA	NA	NA
Cypriniformes	Cyprinidae	Barbus_ablabes	gonochorism	NA	NA	NA	NA	NA	NA	NA
Cypriniformes	Cyprinidae	Barbus_albanicus	gonochorism	NA	NA	NA	NA	NA	NA	NA
Cypriniformes	Cyprinidae	Barbus_andrewi	gonochorism	NA	NA	NA	NA	NA	NA	NA
Cypriniformes	Cyprinidae	Barbus_anoplus	gonochorism	2	NA	NA	NA	NA	NA	NA
Cypriniformes	Cyprinidae	Barbus_barbus	gonochorism	15	120	NA	NA	NA	NA	NA
Cypriniformes	Cyprinidae	Barbus_calidus	gonochorism	NA	NA	NA	NA	NA	NA	NA
Cypriniformes	Cyprinidae	Barbus_caninus	gonochorism	5	NA	NA	NA	NA	NA	NA
Cypriniformes	Cyprinidae	Barbus_cyclolepis	gonochorism	6	30	NA	NA	NA	NA	NA
Cypriniformes	Cyprinidae	Barbus_erubescens	gonochorism	NA	NA	NA	NA	NA	NA	NA
Cypriniformes	Cyprinidae	Barbus_euboicus	gonochorism	NA	NA	NA	NA	NA	NA	NA
Cypriniformes	Cyprinidae	Barbus_fasciolatus	gonochorism	NA	NA	NA	NA	NA	NA	NA
Cypriniformes	Cyprinidae	Barbus_haasi	gonochorism	NA	30	NA	NA	NA	NA	NA
Cypriniformes	Cyprinidae	Barbus_meridionalis	gonochorism	NA	NA	NA	NA	NA	NA	NA
Cypriniformes	Cyprinidae	Barbus_miolepis	gonochorism	NA	NA	NA	NA	NA	NA	NA
Cypriniformes	Cyprinidae	Barbus_motebensis	gonochorism	NA	NA	NA	NA	NA	NA	NA
Cypriniformes	Cyprinidae	Barbus_peloponnesius	gonochorism	NA	NA	NA	NA	NA	NA	NA
Cypriniformes	Cyprinidae	Barbus_plebejus	gonochorism	NA	70	NA	NA	NA	NA	NA
Cypriniformes	Cyprinidae	Barbus_prespensis	gonochorism	NA	NA	NA	NA	NA	NA	NA
Cypriniformes	Cyprinidae	Barbus_serra	gonochorism	NA	NA	NA	NA	NA	NA	NA
Cypriniformes	Cyprinidae	Barbus_tauricus	gonochorism	NA	NA	NA	NA	NA	NA	NA
Cypriniformes	Cyprinidae	Barbus_trevelyani	gonochorism	NA	NA	NA	NA	NA	NA	NA
Atheriniformes	Atherinopsidae	Basilichthys_microlepidotus	gonochorism	NA	NA	NA	NA	NA	NA	NA
Ophidiiformes	Ophidiidae	Bassogigas_gillii	gonochorism	NA	85	NA	NA	NA	NA	NA
Ophidiiformes	Ophidiidae	Bassozetus_zenkevitchi	gonochorism	NA	NA	NA	NA	NA	NA	NA
Cichliformes	Cichlidae	Bathybates_fasciatus	gonochorism	NA	39.7	NA	NA	NA	NA	NA
Cichliformes	Cichlidae	Bathybates_ferox	gonochorism	NA	38.5	NA	NA	NA	NA	NA
Cichliformes	Cichlidae	Bathybates_graueri	gonochorism	NA	30	NA	NA	NA	NA	NA
Cichliformes	Cichlidae	Bathybates_hornii	gonochorism	NA	27.2	NA	NA	NA	NA	NA
Cichliformes	Cichlidae	Bathybates_leo	gonochorism	NA	26	NA	NA	NA	NA	NA
Cichliformes	Cichlidae	Bathybates_minor	gonochorism	NA	20.5	NA	NA	NA	NA	NA
Cichliformes	Cichlidae	Bathybates_vittatus	gonochorism	NA	42	NA	NA	NA	NA	NA
Perciformes	Callionymidae	Bathycallionymus_kaianus	gonochorism	NA	NA	NA	NA	NA	NA	NA
Perciformes	Bathydraconidae	Bathydraco_antarcticus	gonochorism	NA	NA	NA	NA	NA	NA	NA
Perciformes	Bathydraconidae	Bathydraco_marri	gonochorism	NA	NA	NA	NA	NA	NA	NA
Gobiiformes	Gobiidae	Bathygobius_fuscus	gonochorism	NA	12	NA	NA	NA	NA	NA
Gobiiformes	Gobiidae	Bathygobius_soporator	gonochorism	NA	15	NA	NA	NA	NA	NA
Osmeriformes	Bathylaconidae	Bathylaco_nigricans	gonochorism	NA	NA	NA	NA	NA	NA	NA
Osmeriformes	Bathylagidae	Bathylagus_pacificus	gonochorism	NA	NA	NA	NA	NA	NA	NA
Perciformes	Bathymasteridae	Bathymaster_derjugini	gonochorism	NA	18	NA	7.5	NA	17.8	NA
Aulopiformes	Ipnopidae	Bathypterois_grallator	simultaneous	NA	43.4	NA	NA	NA	NA	NA
Aulopiformes	Ipnopidae	Bathypterois_phenax	simultaneous	NA	NA	NA	NA	NA	NA	NA
Aulopiformes	Bathysauridae	Bathysaurus_ferox	simultaneous	NA	NA	NA	NA	NA	NA	NA
Pleuronectiformes	Soleidae	Bathysolea_profundicola	gonochorism	NA	NA	NA	NA	NA	NA	NA
Atheriniformes	Bedotiidae	Bedotia_geayi	gonochorism	NA	9	NA	NA	NA	NA	NA
Atheriniformes	Bedotiidae	Bedotia_madagascariensis	gonochorism	NA	NA	NA	NA	NA	NA	NA
Beloniformes	Belonidae	Belone_belone	gonochorism	NA	103.5	NA	NA	30.5	NA	NA
Beloniformes	Belonidae	Belone_svetovidovi	gonochorism	NA	NA	NA	NA	NA	NA	NA
Cyprinodontiformes	Poeciliidae	Belonesox_belizanus	gonochorism	NA	20	NA	NA	NA	NA	NA
Beloniformes	Belonidae	Belonion_apodion	gonochorism	NA	NA	NA	NA	NA	NA	NA
Perciformes	Epinephelidae	Belonoperca_chabanaudi	gonochorism	NA	15	NA	NA	NA	NA	NA
Anabantiformes	Osphronemidae	Belontia_hasselti	gonochorism	NA	NA	NA	NA	NA	NA	NA
Anabantiformes	Osphronemidae	Belontia_signata	gonochorism	NA	18	NA	NA	NA	NA	NA
Cichliformes	Cichlidae	Benitochromis_batesii	gonochorism	NA	NA	NA	NA	NA	NA	NA
Aulopiformes	Scopelarchidae	Benthalbella_dentata	simultaneous	NA	26.2	NA	NA	NA	NA	NA
Aulopiformes	Scopelarchidae	Benthalbella_infans	simultaneous	NA	NA	NA	NA	NA	NA	NA
Aulopiformes	Scopelarchidae	Benthalbella_macropinna	simultaneous	NA	NA	NA	NA	NA	NA	NA
Cichliformes	Cichlidae	Benthochromis_horii	gonochorism	NA	NA	NA	NA	NA	NA	NA
Cichliformes	Cichlidae	Benthochromis_melanoides	gonochorism	NA	18.2	NA	NA	NA	NA	NA
Cichliformes	Cichlidae	Benthochromis_tricoti	gonochorism	NA	16.5	NA	NA	NA	NA	NA
Scombriformes	Trichiuridae	Benthodesmus_elongatus	gonochorism	NA	100	NA	NA	NA	NA	NA
Gobiiformes	Gobiidae	Benthophilus_stellatus	gonochorism	NA	13.5	NA	NA	NA	NA	NA
Myctophiformes	Myctophidae	Benthosema_glaciale	gonochorism	8	NA	2.5	2.5	NA	NA	NA
Myctophiformes	Myctophidae	Benthosema_panamense	gonochorism	NA	5.5	NA	NA	NA	NA	NA
Myctophiformes	Myctophidae	Benthosema_pterotum	gonochorism	NA	7	NA	NA	NA	NA	NA
Myctophiformes	Myctophidae	Benthosema_suborbitale	gonochorism	0.9	NA	NA	NA	NA	NA	NA
Beryciformes	Berycidae	Beryx_splendens	gonochorism	23	70	7.5	5.9	NA	NA	NA
Anabantiformes	Osphronemidae	Betta_anabatoides	gonochorism	NA	NA	NA	NA	NA	NA	NA
Anabantiformes	Osphronemidae	Betta_coccina	gonochorism	NA	5.6	NA	NA	NA	NA	NA
Anabantiformes	Osphronemidae	Betta_edithae	gonochorism	NA	8.2	NA	NA	NA	NA	NA
Anabantiformes	Osphronemidae	Betta_foerschi	gonochorism	NA	7	NA	NA	NA	NA	NA
Anabantiformes	Osphronemidae	Betta_imbellis	gonochorism	NA	NA	NA	NA	NA	NA	NA
Anabantiformes	Osphronemidae	Betta_macrostoma	gonochorism	NA	NA	NA	NA	NA	NA	NA
Anabantiformes	Osphronemidae	Betta_mahachaiensis	gonochorism	NA	NA	NA	NA	NA	NA	NA
Anabantiformes	Osphronemidae	Betta_pugnax	gonochorism	NA	NA	NA	NA	NA	NA	NA
Anabantiformes	Osphronemidae	Betta_smaragdina	gonochorism	NA	7	NA	NA	NA	NA	NA
Anabantiformes	Osphronemidae	Betta_splendens	gonochorism	2	6.5	NA	NA	NA	NA	NA
Ophidiiformes	Bythitidae	Bidenichthys_capensis	gonochorism	NA	9	NA	NA	NA	NA	NA
Centrarchiformes	Terapontidae	Bidyanus_bidyanus	gonochorism	NA	NA	NA	NA	NA	NA	NA
Centrarchiformes	Terapontidae	Bidyanus_welchi	gonochorism	NA	NA	NA	NA	NA	NA	NA
Cichliformes	Cichlidae	Biotodoma_cupido	gonochorism	NA	NA	NA	NA	NA	NA	NA
Cichliformes	Cichlidae	Biotodoma_wavrini	gonochorism	NA	NA	NA	NA	NA	NA	NA
Cichliformes	Cichlidae	Biotoecus_dicentrarchus	gonochorism	NA	NA	NA	NA	NA	NA	NA
Cichliformes	Cichlidae	Biotoecus_opercularis	gonochorism	NA	10	NA	NA	NA	NA	NA
Characiformes	Hemiodontidae	Bivibranchia_velox	gonochorism	NA	16.3	NA	NA	NA	NA	NA
Blenniiformes	Blenniidae	Blenniella_chrysospilos	gonochorism	NA	NA	NA	NA	NA	NA	NA
Blenniiformes	Blenniidae	Blenniella_cyanostigma	gonochorism	NA	NA	NA	NA	NA	NA	NA
Blenniiformes	Blenniidae	Blenniella_paula	gonochorism	NA	NA	NA	NA	NA	NA	NA
Blenniiformes	Blenniidae	Blennius_normani	gonochorism	NA	NA	NA	NA	NA	NA	NA
Blenniiformes	Blenniidae	Blennius_ocellaris	gonochorism	NA	20	NA	NA	NA	NA	NA
Scorpaeniformes	Hemitripteridae	Blepsias_cirrhosus	gonochorism	NA	NA	NA	NA	NA	NA	NA
Cypriniformes	Cyprinidae	Blicca_bjoerkna	gonochorism	NA	45.5	NA	NA	NA	NA	NA
Perciformes	Labridae	Bodianus_anthioides	gonochorism	NA	NA	NA	NA	NA	NA	NA
Perciformes	Labridae	Bodianus_bilunulatus	protogyny	NA	55	NA	NA	NA	NA	NA
Perciformes	Labridae	Bodianus_diana	gonochorism	NA	NA	1.15	NA	NA	NA	NA
Perciformes	Labridae	Bodianus_diplotaenia	protogyny	NA	76	NA	NA	NA	NA	NA
Perciformes	Labridae	Bodianus_eclancheri	gonochorism	NA	61	NA	NA	NA	NA	NA
Perciformes	Labridae	Bodianus_oxycephalus	gonochorism	NA	NA	NA	NA	NA	NA	NA
Perciformes	Labridae	Bodianus_perditio	gonochorism	NA	NA	NA	NA	NA	NA	NA
Perciformes	Labridae	Bodianus_pulchellus	gonochorism	NA	28.5	NA	NA	NA	NA	NA
Perciformes	Labridae	Bodianus_rufus	protogyny	NA	40	NA	NA	23.8	NA	NA
Perciformes	Labridae	Bodianus_tanyokidus	gonochorism	NA	NA	NA	NA	NA	NA	NA
Perciformes	Labridae	Bodianus_trilineatus	gonochorism	NA	28	NA	NA	NA	NA	NA
Perciformes	Labridae	Bodianus_unimaculatus	gonochorism	NA	50	NA	NA	NA	NA	NA
Myctophiformes	Myctophidae	Bolinichthys_longipes	gonochorism	NA	NA	NA	NA	NA	NA	NA
Stomiiformes	Gonostomatidae	Bonapartia_pedaliota	gonochorism	NA	NA	NA	NA	NA	NA	NA
Cypriniformes	Cyprinidae	Boraras_brigittae	gonochorism	NA	3.5	NA	NA	NA	NA	NA
Cypriniformes	Cyprinidae	Boraras_maculatus	gonochorism	NA	NA	NA	NA	NA	NA	NA
Cypriniformes	Cyprinidae	Boraras_urophthalmoides	gonochorism	NA	4	NA	NA	NA	NA	NA
Gadiformes	Gadidae	Boreogadus_saida	gonochorism	7	40	2.5	NA	NA	NA	NA
Centrarchiformes	Percichthyidae	Bostockia_porosa	gonochorism	6	NA	NA	NA	NA	NA	NA
Pleuronectiformes	Bothidae	Bothus_lunatus	gonochorism	NA	46	NA	NA	NA	NA	NA
Pleuronectiformes	Bothidae	Bothus_maculiferus	gonochorism	NA	25	NA	NA	NA	NA	NA
Pleuronectiformes	Bothidae	Bothus_mancus	gonochorism	NA	NA	NA	NA	NA	NA	NA
Pleuronectiformes	Bothidae	Bothus_ocellatus	gonochorism	NA	18	NA	NA	NA	NA	NA
Pleuronectiformes	Bothidae	Bothus_pantherinus	gonochorism	NA	39	NA	NA	NA	NA	NA
Pleuronectiformes	Bothidae	Bothus_podas	gonochorism	NA	45	NA	NA	NA	NA	NA
Pleuronectiformes	Bothidae	Bothus_robinsi	gonochorism	NA	25	NA	NA	NA	NA	NA
Cypriniformes	Cobitidae	Botia_lohachata	gonochorism	NA	15.39	NA	NA	NA	NA	NA
Cichliformes	Cichlidae	Boulengerochromis_microlepis	gonochorism	NA	80	NA	NA	NA	NA	NA
Osmeriformes	Galaxiidae	Brachygalaxias_bullocki	gonochorism	NA	NA	NA	NA	NA	NA	NA
Gobiiformes	Gobiidae	Brachygobius_doriae	gonochorism	NA	4.2	NA	NA	NA	NA	NA
Perciformes	Embiotocidae	Brachyistius_frenatus	gonochorism	NA	22	NA	NA	NA	NA	NA
Salmoniformes	Salmonidae	Brachymystax_lenok	gonochorism	NA	70	NA	NA	NA	NA	NA
Cyprinodontiformes	Poeciliidae	Brachyrhaphis_cascajalensis	gonochorism	NA	6	NA	NA	NA	NA	NA
Cyprinodontiformes	Poeciliidae	Brachyrhaphis_episcopi	gonochorism	NA	3.5	NA	NA	NA	NA	NA
Cyprinodontiformes	Poeciliidae	Brachyrhaphis_hartwegi	gonochorism	NA	3.5	NA	NA	NA	NA	NA
Cyprinodontiformes	Poeciliidae	Brachyrhaphis_holdridgei	gonochorism	NA	NA	NA	NA	NA	NA	NA
Cyprinodontiformes	Poeciliidae	Brachyrhaphis_parismina	gonochorism	NA	7	NA	NA	NA	NA	NA
Cyprinodontiformes	Poeciliidae	Brachyrhaphis_rhabdophora	gonochorism	NA	NA	NA	NA	NA	NA	NA
Cyprinodontiformes	Poeciliidae	Brachyrhaphis_roseni	gonochorism	NA	NA	NA	NA	NA	NA	NA
Cyprinodontiformes	Poeciliidae	Brachyrhaphis_terrabensis	gonochorism	NA	NA	NA	NA	NA	NA	NA
Perciformes	Bramidae	Brama_brama	gonochorism	9	100	NA	NA	NA	NA	NA
Perciformes	Bramidae	Brama_japonica	gonochorism	9	61	NA	NA	NA	NA	NA
Gadiformes	Bregmacerotidae	Bregmaceros_atlanticus	gonochorism	NA	6.7	NA	NA	NA	NA	NA
Cypriniformes	Cyprinidae	Brevibora_dorsiocellata	gonochorism	NA	NA	NA	NA	NA	NA	NA
Clupeiformes	Clupeidae	Brevoortia_patronus	gonochorism	NA	NA	NA	NA	NA	NA	NA
Clupeiformes	Clupeidae	Brevoortia_smithi	gonochorism	NA	NA	NA	NA	NA	NA	NA
Clupeiformes	Clupeidae	Brevoortia_tyrannus	gonochorism	NA	50	NA	NA	NA	NA	NA
Gadiformes	Lotidae	Brosme_brosme	gonochorism	20	120	9	9	NA	NA	NA
Ophidiiformes	Bythitidae	Brosmophyciops_pautzkei	gonochorism	NA	7.5	NA	NA	NA	NA	NA
Ophidiiformes	Bythitidae	Brosmophycis_marginata	gonochorism	NA	46	NA	NA	NA	NA	NA
Ophidiiformes	Ophidiidae	Brotula_barbata	gonochorism	NA	94	NA	NA	NA	NA	NA
Ophidiiformes	Ophidiidae	Brotula_multibarbata	gonochorism	NA	100	NA	NA	NA	NA	NA
Ophidiiformes	Ophidiidae	Brotulotaenia_crassa	gonochorism	NA	NA	NA	NA	NA	NA	NA
Ophidiiformes	Ophidiidae	Brotulotaenia_nigra	gonochorism	NA	NA	NA	NA	NA	NA	NA
Siluriformes	Ariidae	Brustiarius_nox	gonochorism	NA	NA	NA	NA	NA	NA	NA
Siluriformes	Ariidae	Brustiarius_solidus	gonochorism	NA	NA	NA	NA	NA	NA	NA
Characiformes	Alestidae	Brycinus_imberi	gonochorism	5	19.8	NA	NA	12	12	NA
Characiformes	Alestidae	Brycinus_longipinnis	gonochorism	NA	16.4	NA	NA	NA	NA	NA
Characiformes	Characidae	Brycon_ferox	gonochorism	NA	NA	NA	NA	NA	NA	NA
Characiformes	Characidae	Bryconops_affinis	gonochorism	NA	12	NA	NA	NA	NA	NA
Characiformes	Characidae	Bryconops_melanurus	gonochorism	NA	NA	NA	NA	NA	NA	NA
Syngnathiformes	Syngnathidae	Bryx_dunckeri	gonochorism	NA	7.5	NA	NA	NA	NA	NA
Syngnathiformes	Syngnathidae	Bryx_randalli	gonochorism	NA	NA	NA	NA	NA	NA	NA
Cichliformes	Cichlidae	Buccochromis_heterotaenia	gonochorism	NA	40	NA	NA	NA	NA	NA
Cichliformes	Cichlidae	Buccochromis_lepturus	gonochorism	NA	41.7	NA	NA	NA	NA	NA
Cichliformes	Cichlidae	Buccochromis_oculatus	gonochorism	NA	28	NA	NA	NA	NA	NA
Gobiiformes	Gobiidae	Buenia_affinis	gonochorism	NA	NA	NA	NA	2.65	NA	NA
Pleuronectiformes	Soleidae	Buglossidium_luteum	gonochorism	13	16.4	NA	3	NA	8	NA
Cichliformes	Cichlidae	Bujurquina_peregrinabunda	gonochorism	NA	NA	NA	NA	NA	NA	NA
Cichliformes	Cichlidae	Bujurquina_syspilus	gonochorism	NA	NA	NA	NA	NA	NA	NA
Cichliformes	Cichlidae	Bujurquina_vittata	gonochorism	NA	NA	NA	NA	NA	NA	NA
Siluriformes	Aspredinidae	Bunocephalus_coracoideus	gonochorism	NA	NA	1.75	1.75	11	14	NA
Gobiiformes	Eleotridae	Butis_amboinensis	gonochorism	NA	NA	NA	NA	NA	NA	NA
Gobiiformes	Eleotridae	Butis_butis	gonochorism	NA	15	NA	NA	NA	NA	NA
Gobiiformes	Eleotridae	Butis_koilomatodon	gonochorism	NA	10.7	NA	NA	NA	NA	NA
Gobiiformes	Eleotridae	Butis_melanostigma	gonochorism	NA	18	NA	NA	NA	NA	NA
Cypriniformes	Cyprinidae	Cabdio_morar	gonochorism	NA	NA	NA	NA	NA	NA	NA
Perciformes	Caesionidae	Caesio_caerulaurea	gonochorism	NA	35	NA	NA	NA	NA	NA
Perciformes	Caesionidae	Caesio_lunaris	gonochorism	NA	40	NA	NA	NA	NA	NA
Perciformes	Caesionidae	Caesio_teres	gonochorism	NA	40	NA	NA	NA	NA	NA
Perciformes	Caesionidae	Caesio_varilineata	gonochorism	NA	40	NA	NA	NA	NA	NA
Perciformes	Caesionidae	Caesio_xanthonota	gonochorism	NA	40	NA	NA	NA	NA	NA
Atheriniformes	Melanotaeniidae	Cairnsichthys_rhombosomoides	gonochorism	NA	NA	NA	NA	NA	NA	NA
Perciformes	Sparidae	Calamus_nodosus	protogyny	17	54.4	NA	NA	NA	NA	0.15
Perciformes	Sparidae	Calamus_penna	gonochorism	NA	46	NA	NA	27	NA	NA
Siluriformes	Callichthyidae	Callichthys_callichthys	gonochorism	NA	NA	NA	NA	NA	NA	NA
Perciformes	Callionymidae	Callionymus_bairdi	gonochorism	NA	11.4	NA	NA	NA	NA	NA
Perciformes	Callionymidae	Callionymus_curvicornis	gonochorism	NA	NA	NA	NA	NA	NA	NA
Perciformes	Callionymidae	Callionymus_decoratus	gonochorism	NA	NA	NA	NA	NA	NA	NA
Perciformes	Callionymidae	Callionymus_filamentosus	gonochorism	NA	20	NA	NA	NA	NA	NA
Perciformes	Callionymidae	Callionymus_lyra	gonochorism	7	30.5	NA	NA	NA	NA	NA
Perciformes	Callionymidae	Callionymus_maculatus	gonochorism	NA	16.5	NA	NA	NA	NA	NA
Perciformes	Callionymidae	Callionymus_reticulatus	gonochorism	NA	18.5	NA	NA	NA	NA	NA
Perciformes	Callionymidae	Callionymus_schaapii	gonochorism	NA	6.5	NA	NA	NA	NA	NA
Perciformes	Callionymidae	Callionymus_simplicicornis	gonochorism	NA	6	NA	NA	NA	NA	NA
Perciformes	Callionymidae	Callionymus_valenciennei	gonochorism	NA	NA	NA	NA	NA	NA	NA
Cichliformes	Cichlidae	Callochromis_macrops	gonochorism	NA	13.5	NA	NA	NA	NA	NA
Cichliformes	Cichlidae	Callochromis_melanostigma	gonochorism	NA	15	NA	NA	NA	NA	NA
Cichliformes	Cichlidae	Callochromis_pleurospilus	gonochorism	NA	10	NA	NA	NA	NA	NA
Cyprinodontiformes	Nothobranchiidae	Callopanchax_occidentalis	gonochorism	NA	8	NA	NA	NA	NA	NA
Cyprinodontiformes	Nothobranchiidae	Callopanchax_toddi	gonochorism	NA	8	NA	NA	NA	NA	NA
Perciformes	Scaridae	Calotomus_carolinus	protogyny	NA	54	NA	NA	NA	NA	NA
Perciformes	Scaridae	Calotomus_spinidens	protogyny	NA	30	NA	NA	NA	NA	NA
Perciformes	Scaridae	Calotomus_zonarchus	protogyny	NA	33	NA	NA	NA	NA	NA
Cyprinodontiformes	Rivulidae	Campellolebias_brucei	gonochorism	NA	4.5	NA	NA	NA	NA	NA
Cypriniformes	Cyprinidae	Campostoma_oligolepis	gonochorism	5	22	NA	NA	NA	NA	NA
Cypriniformes	Cyprinidae	Campostoma_ornatum	gonochorism	NA	16	NA	NA	NA	NA	NA
Tetraodontiformes	Balistidae	Canthidermis_maculata	gonochorism	NA	50	NA	NA	NA	NA	NA
Tetraodontiformes	Tetraodontidae	Canthigaster_bennetti	gonochorism	NA	10	NA	NA	NA	NA	NA
Tetraodontiformes	Tetraodontidae	Canthigaster_punctatissima	gonochorism	NA	9	NA	NA	NA	NA	NA
Tetraodontiformes	Tetraodontidae	Canthigaster_rostrata	gonochorism	NA	12	NA	NA	NA	NA	NA
Tetraodontiformes	Tetraodontidae	Canthigaster_solandri	gonochorism	NA	11.5	NA	NA	NA	NA	NA
Tetraodontiformes	Tetraodontidae	Canthigaster_valentini	gonochorism	NA	11	NA	NA	NA	NA	NA
Cypriniformes	Cyprinidae	Capoeta_antalyensis	gonochorism	NA	34	NA	NA	NA	NA	NA
Cypriniformes	Cyprinidae	Capoeta_capoeta_capoeta	gonochorism	NA	NA	NA	NA	NA	NA	NA
Cypriniformes	Cyprinidae	Capoeta_tinca	gonochorism	NA	36	NA	NA	NA	NA	NA
Cichliformes	Cichlidae	Caquetaia_kraussii	gonochorism	NA	NA	NA	NA	NA	NA	NA
Cichliformes	Cichlidae	Caquetaia_myersi	gonochorism	NA	NA	NA	NA	NA	NA	NA
Cichliformes	Cichlidae	Caquetaia_spectabilis	gonochorism	NA	NA	NA	NA	NA	NA	NA
Cichliformes	Cichlidae	Caquetaia_umbrifera	gonochorism	NA	NA	NA	NA	NA	NA	NA
Scorpaeniformes	Scorpaenidae	Caracanthus_unipinna	protogyny	NA	5	NA	NA	NA	NA	NA
Gobiiformes	Gobiidae	Caragobius_urolepis	gonochorism	NA	NA	NA	NA	NA	NA	NA
Perciformes	Carangidae	Caranx_crysos	gonochorism	11	70	NA	NA	39.1	NA	NA
Perciformes	Carangidae	Caranx_hippos	gonochorism	NA	124	NA	NA	NA	NA	NA
Perciformes	Carangidae	Caranx_ignobilis	gonochorism	NA	170	NA	NA	NA	NA	NA
Perciformes	Carangidae	Caranx_latus	gonochorism	NA	NA	NA	NA	NA	NA	NA
Perciformes	Carangidae	Caranx_lugubris	gonochorism	NA	100	NA	NA	NA	NA	NA
Perciformes	Carangidae	Caranx_melampygus	gonochorism	NA	NA	NA	NA	NA	NA	NA
Perciformes	Carangidae	Caranx_rhonchus	gonochorism	NA	60	NA	NA	NA	NA	NA
Ophidiiformes	Carapidae	Carapus_boraborensis	gonochorism	NA	NA	NA	NA	NA	NA	NA
Cypriniformes	Cyprinidae	Carassius_carassius	gonochorism	10	64	NA	NA	NA	NA	NA
Cypriniformes	Cyprinidae	Carassius_cuvieri	gonochorism	NA	NA	NA	NA	NA	NA	NA
Cichliformes	Cichlidae	Cardiopharynx_schoutedeni	gonochorism	NA	15	NA	NA	NA	NA	NA
Tetraodontiformes	Tetraodontidae	Carinotetraodon_lorteti	gonochorism	NA	NA	NA	NA	NA	NA	NA
Tetraodontiformes	Tetraodontidae	Carinotetraodon_travancoricus	gonochorism	NA	3.5	NA	NA	NA	NA	NA
Cyprinodontiformes	Poeciliidae	Carlhubbsia_kidderi	gonochorism	NA	5	NA	NA	NA	NA	NA
Cyprinodontiformes	Poeciliidae	Carlhubbsia_stuarti	gonochorism	NA	NA	NA	NA	NA	NA	NA
Characiformes	Gasteropelecidae	Carnegiella_strigata	gonochorism	NA	NA	NA	NA	NA	NA	NA
Cypriniformes	Catostomidae	Carpiodes_cyprinus	gonochorism	11	66	NA	NA	NA	NA	NA
Gobiiformes	Gobiidae	Caspiosoma_caspium	gonochorism	NA	4.5	NA	NA	NA	NA	NA
Ophidiiformes	Bythitidae	Cataetyx_laticeps	gonochorism	NA	65	NA	NA	NA	NA	NA
Ophidiiformes	Bythitidae	Cataetyx_lepidogenys	gonochorism	NA	NA	NA	NA	NA	NA	NA
Ophidiiformes	Bythitidae	Cataetyx_rubrirostris	gonochorism	NA	15.7	NA	NA	NA	NA	NA
Cypriniformes	Cyprinidae	Catla_catla	gonochorism	NA	NA	NA	NA	NA	NA	NA
Cypriniformes	Catostomidae	Catostomus_bernardini	gonochorism	NA	40	NA	NA	NA	NA	NA
Cypriniformes	Catostomidae	Catostomus_cahita	gonochorism	NA	NA	NA	NA	NA	NA	NA
Cypriniformes	Catostomidae	Catostomus_commersonii	gonochorism	12	65	NA	NA	NA	NA	NA
Cypriniformes	Catostomidae	Catostomus_conchos	gonochorism	NA	NA	NA	NA	NA	NA	NA
Cypriniformes	Catostomidae	Catostomus_leopoldi	gonochorism	NA	NA	NA	NA	NA	NA	NA
Cypriniformes	Catostomidae	Catostomus_microps	gonochorism	18	34	NA	NA	NA	NA	NA
Cypriniformes	Catostomidae	Catostomus_santaanae	gonochorism	4	25	NA	NA	NA	NA	NA
Cypriniformes	Catostomidae	Catostomus_snyderi	gonochorism	NA	55	NA	NA	NA	NA	NA
Cypriniformes	Catostomidae	Catostomus_warnerensis	gonochorism	NA	35	NA	NA	NA	NA	NA
Cypriniformes	Catostomidae	Catostomus_wigginsi	gonochorism	NA	NA	NA	NA	NA	NA	NA
Perciformes	Stichaeidae	Cebidichthys_violaceus	gonochorism	18	76	NA	NA	NA	NA	NA
Perciformes	Centrarchidae	Centrarchus_macropterus	gonochorism	6	29.2	NA	NA	NA	NA	NA
Myctophiformes	Myctophidae	Centrobranchus_nigroocellatus	gonochorism	NA	NA	NA	NA	NA	NA	NA
Perciformes	Labridae	Centrolabrus_caeruleus	gonochorism	NA	NA	NA	NA	NA	NA	NA
Perciformes	Labridae	Centrolabrus_exoletus	gonochorism	6	18	NA	NA	NA	NA	NA
Perciformes	Labridae	Centrolabrus_trutta	gonochorism	NA	NA	NA	NA	NA	NA	NA
Perciformes	Centropomidae	Centropomus_armatus	gonochorism	NA	37	NA	NA	NA	NA	NA
Perciformes	Centropomidae	Centropomus_ensiferus	gonochorism	NA	36.195	NA	NA	NA	NA	NA
Perciformes	Centropomidae	Centropomus_medius	gonochorism	NA	65	NA	NA	NA	NA	NA
Perciformes	Centropomidae	Centropomus_mexicanus	gonochorism	NA	47.5	NA	NA	NA	NA	NA
Perciformes	Centropomidae	Centropomus_nigrescens	gonochorism	NA	123	NA	NA	NA	NA	NA
Perciformes	Centropomidae	Centropomus_parallelus	gonochorism	NA	72	NA	NA	NA	NA	NA
Perciformes	Centropomidae	Centropomus_pectinatus	gonochorism	NA	56	NA	NA	NA	NA	NA
Perciformes	Centropomidae	Centropomus_poeyi	gonochorism	NA	90	NA	NA	NA	NA	NA
Perciformes	Centropomidae	Centropomus_robalito	gonochorism	NA	35.3	NA	NA	NA	NA	NA
Perciformes	Centropomidae	Centropomus_undecimalis	protandry	7	140	4	4	36	NA	NA
Perciformes	Centropomidae	Centropomus_unionensis	gonochorism	NA	46	NA	NA	NA	NA	NA
Perciformes	Centropomidae	Centropomus_viridis	gonochorism	NA	130	NA	NA	NA	NA	NA
Perciformes	Serranidae	Centropristis_striata	protogyny	20	66	6	4	19	19.1	NA
Perciformes	Pomacanthidae	Centropyge_acanthops	bidirectional	NA	8	NA	NA	NA	NA	NA
Perciformes	Pomacanthidae	Centropyge_argi	gonochorism	NA	8	NA	NA	5.8	NA	NA
Perciformes	Pomacanthidae	Centropyge_bicolor	protogyny	13	15	NA	NA	6.5	NA	NA
Perciformes	Pomacanthidae	Centropyge_ferrugata	bidirectional	NA	10	NA	NA	NA	NA	NA
Perciformes	Pomacanthidae	Centropyge_flavicauda	bidirectional	NA	NA	NA	NA	NA	NA	NA
Perciformes	Pomacanthidae	Centropyge_flavissima	bidirectional	11	14	NA	NA	NA	NA	NA
Perciformes	Pomacanthidae	Centropyge_multispinis	protogyny	NA	14	NA	NA	NA	NA	NA
Perciformes	Pomacanthidae	Centropyge_potteri	protogyny	NA	10	NA	NA	NA	NA	NA
Perciformes	Pomacanthidae	Centropyge_tibicen	protogyny	6	19	NA	NA	NA	NA	NA
Perciformes	Pomacanthidae	Centropyge_vrolikii	protogyny	NA	12	NA	NA	NA	NA	NA
Siluriformes	Ariidae	Cephalocassis_borneensis	gonochorism	NA	NA	NA	NA	NA	NA	NA
Perciformes	Epinephelidae	Cephalopholis_argus	protogyny	39	60	NA	NA	NA	NA	1.2
Perciformes	Epinephelidae	Cephalopholis_boenak	protogyny	15	30	2	1.8	NA	NA	0.45
Perciformes	Epinephelidae	Cephalopholis_cruentata	protogyny	13	42.6	5.5	3.5	19.8	16	NA
Perciformes	Epinephelidae	Cephalopholis_cyanostigma	protogyny	46	40	NA	NA	NA	NA	0.2
Perciformes	Epinephelidae	Cephalopholis_fulva	protogyny	11	44	NA	NA	19.8	13.3	NA
Perciformes	Epinephelidae	Cephalopholis_hemistiktos	protogyny	26	35	NA	NA	NA	NA	NA
Perciformes	Epinephelidae	Cephalopholis_miniata	protogyny	NA	50	NA	NA	15.8	15.5	1.3
Perciformes	Epinephelidae	Cephalopholis_panamensis	protogyny	25	39	NA	NA	NA	NA	0.2
Perciformes	Epinephelidae	Cephalopholis_urodeta	protogyny	NA	28	NA	NA	NA	NA	NA
Perciformes	Cepolidae	Cepola_macrophthalma	gonochorism	NA	80	NA	NA	30	21.93	NA
Lophiiformes	Ceratiidae	Ceratias_holboelli	gonochorism	NA	120	NA	NA	NA	NA	NA
Myctophiformes	Myctophidae	Ceratoscopelus_townsendi	gonochorism	NA	18.4	NA	NA	NA	NA	NA
Perciformes	Apogonidae	Cercamia_eremia	gonochorism	NA	5	NA	NA	NA	NA	NA
Mugiliformes	Mugilidae	Cestraeus_goldiei	gonochorism	NA	NA	NA	NA	NA	NA	NA
Mugiliformes	Mugilidae	Cestraeus_oxyrhyncus	gonochorism	NA	39	NA	NA	NA	NA	NA
Clupeiformes	Engraulidae	Cetengraulis_edentulus	gonochorism	NA	18.2	NA	NA	15	14.7	NA
Clupeiformes	Engraulidae	Cetengraulis_mysticetus	gonochorism	3.2	22	1	1	NA	NA	NA
Perciformes	Channichthyidae	Chaenocephalus_aceratus	gonochorism	NA	72	NA	NA	NA	NA	NA
Perciformes	Channichthyidae	Chaenodraco_wilsoni	gonochorism	NA	43	NA	NA	NA	NA	NA
Mugiliformes	Mugilidae	Chaenomugil_proboscideus	gonochorism	NA	22	NA	NA	NA	NA	NA
Cichliformes	Cichlidae	Chaetobranchopsis_orbicularis	gonochorism	NA	NA	NA	NA	NA	NA	NA
Cichliformes	Cichlidae	Chaetobranchus_flavescens	gonochorism	NA	26	NA	NA	22	17	NA
Cichliformes	Cichlidae	Chaetobranchus_semifasciatus	gonochorism	NA	NA	NA	NA	NA	NA	NA
Perciformes	Ephippidae	Chaetodipterus_faber	gonochorism	NA	91	0.5	1	9.4	12	NA
Perciformes	Chaetodontidae	Chaetodon_adiergastos	gonochorism	NA	20	NA	NA	NA	NA	NA
Perciformes	Chaetodontidae	Chaetodon_argentatus	gonochorism	NA	20	NA	NA	NA	NA	NA
Perciformes	Chaetodontidae	Chaetodon_aureofasciatus	gonochorism	NA	12.5	NA	NA	NA	NA	NA
Perciformes	Chaetodontidae	Chaetodon_auriga	gonochorism	NA	23	NA	NA	NA	NA	NA
Perciformes	Chaetodontidae	Chaetodon_auripes	gonochorism	NA	20	NA	NA	NA	NA	NA
Perciformes	Chaetodontidae	Chaetodon_austriacus	gonochorism	NA	NA	NA	NA	NA	NA	NA
Perciformes	Chaetodontidae	Chaetodon_baronessa	gonochorism	NA	16	NA	NA	NA	NA	NA
Perciformes	Chaetodontidae	Chaetodon_bennetti	gonochorism	NA	20	NA	NA	NA	NA	NA
Perciformes	Chaetodontidae	Chaetodon_blackburnii	gonochorism	NA	13	NA	NA	NA	NA	NA
Perciformes	Chaetodontidae	Chaetodon_burgessi	gonochorism	NA	14	NA	NA	NA	NA	NA
Perciformes	Chaetodontidae	Chaetodon_capistratus	gonochorism	NA	15	NA	NA	9	9.2	NA
Perciformes	Chaetodontidae	Chaetodon_citrinellus	gonochorism	NA	13	NA	NA	NA	NA	NA
Perciformes	Chaetodontidae	Chaetodon_collare	gonochorism	NA	18	NA	NA	NA	NA	NA
Perciformes	Chaetodontidae	Chaetodon_decussatus	gonochorism	NA	20	NA	NA	NA	NA	NA
Perciformes	Chaetodontidae	Chaetodon_dolosus	gonochorism	NA	15	NA	NA	NA	NA	NA
Perciformes	Chaetodontidae	Chaetodon_ephippium	gonochorism	NA	30	NA	NA	NA	NA	NA
Perciformes	Chaetodontidae	Chaetodon_falcula	gonochorism	NA	20	NA	NA	NA	NA	NA
Perciformes	Chaetodontidae	Chaetodon_fasciatus	gonochorism	NA	22	NA	NA	NA	NA	NA
Perciformes	Chaetodontidae	Chaetodon_flavirostris	gonochorism	NA	20	NA	NA	NA	NA	NA
Perciformes	Chaetodontidae	Chaetodon_fremblii	gonochorism	NA	13	NA	NA	NA	NA	NA
Perciformes	Chaetodontidae	Chaetodon_guentheri	gonochorism	NA	18	NA	NA	NA	NA	NA
Perciformes	Chaetodontidae	Chaetodon_guttatissimus	gonochorism	NA	12	NA	NA	NA	NA	NA
Perciformes	Chaetodontidae	Chaetodon_hoefleri	gonochorism	NA	27	NA	NA	NA	NA	NA
Perciformes	Chaetodontidae	Chaetodon_interruptus	gonochorism	NA	20	NA	NA	NA	NA	NA
Perciformes	Chaetodontidae	Chaetodon_kleinii	gonochorism	NA	15	NA	NA	NA	NA	NA
Perciformes	Chaetodontidae	Chaetodon_larvatus	gonochorism	NA	12	NA	NA	7	6.6	NA
Perciformes	Chaetodontidae	Chaetodon_lineolatus	gonochorism	10	30	NA	NA	NA	NA	NA
Perciformes	Chaetodontidae	Chaetodon_lunula	gonochorism	9	20	NA	NA	NA	NA	NA
Perciformes	Chaetodontidae	Chaetodon_madagaskariensis	gonochorism	NA	13	NA	NA	NA	NA	NA
Perciformes	Chaetodontidae	Chaetodon_melannotus	gonochorism	20	18	NA	NA	NA	NA	NA
Perciformes	Chaetodontidae	Chaetodon_mertensii	gonochorism	NA	12.5	NA	NA	NA	NA	NA
Perciformes	Chaetodontidae	Chaetodon_meyeri	gonochorism	NA	20	NA	NA	NA	NA	NA
Perciformes	Chaetodontidae	Chaetodon_miliaris	gonochorism	NA	NA	NA	NA	NA	NA	NA
Perciformes	Chaetodontidae	Chaetodon_mitratus	gonochorism	NA	NA	NA	NA	NA	NA	NA
Perciformes	Chaetodontidae	Chaetodon_multicinctus	gonochorism	NA	12	NA	NA	NA	NA	NA
Perciformes	Chaetodontidae	Chaetodon_ocellatus	gonochorism	NA	20	NA	NA	13	13.9	NA
Perciformes	Chaetodontidae	Chaetodon_ocellicaudus	gonochorism	NA	15	NA	NA	NA	NA	NA
Perciformes	Chaetodontidae	Chaetodon_octofasciatus	gonochorism	NA	12	NA	NA	NA	NA	NA
Perciformes	Chaetodontidae	Chaetodon_ornatissimus	gonochorism	NA	20	NA	NA	NA	NA	NA
Perciformes	Chaetodontidae	Chaetodon_oxycephalus	gonochorism	NA	25	NA	NA	NA	NA	NA
Perciformes	Chaetodontidae	Chaetodon_paucifasciatus	gonochorism	NA	14	NA	NA	NA	NA	NA
Perciformes	Chaetodontidae	Chaetodon_pelewensis	gonochorism	NA	12.5	NA	NA	NA	NA	NA
Perciformes	Chaetodontidae	Chaetodon_plebeius	gonochorism	NA	15	NA	NA	NA	NA	NA
Perciformes	Chaetodontidae	Chaetodon_punctatofasciatus	gonochorism	NA	12	NA	NA	NA	NA	NA
Perciformes	Chaetodontidae	Chaetodon_quadrimaculatus	gonochorism	NA	16	NA	NA	NA	NA	NA
Perciformes	Chaetodontidae	Chaetodon_rafflesii	gonochorism	NA	18	NA	NA	NA	NA	NA
Perciformes	Chaetodontidae	Chaetodon_rainfordi	gonochorism	NA	15	NA	NA	NA	NA	NA
Perciformes	Chaetodontidae	Chaetodon_reticulatus	gonochorism	NA	18	NA	NA	NA	NA	NA
Perciformes	Chaetodontidae	Chaetodon_robustus	gonochorism	NA	NA	NA	NA	NA	NA	NA
Perciformes	Chaetodontidae	Chaetodon_sanctaehelenae	gonochorism	NA	18	NA	NA	NA	NA	NA
Perciformes	Chaetodontidae	Chaetodon_sedentarius	gonochorism	NA	15	NA	NA	NA	8	NA
Perciformes	Chaetodontidae	Chaetodon_selene	gonochorism	NA	16	NA	NA	NA	NA	NA
Perciformes	Chaetodontidae	Chaetodon_semeion	gonochorism	NA	26	NA	NA	NA	NA	NA
Perciformes	Chaetodontidae	Chaetodon_semilarvatus	gonochorism	NA	23	NA	NA	NA	NA	NA
Perciformes	Chaetodontidae	Chaetodon_speculum	gonochorism	NA	18	NA	NA	NA	NA	NA
Perciformes	Chaetodontidae	Chaetodon_striatus	gonochorism	NA	16	NA	NA	13	12.4	NA
Perciformes	Chaetodontidae	Chaetodon_tinkeri	gonochorism	NA	15	NA	NA	NA	NA	NA
Perciformes	Chaetodontidae	Chaetodon_trichrous	gonochorism	NA	12	NA	NA	NA	NA	NA
Perciformes	Chaetodontidae	Chaetodon_tricinctus	gonochorism	NA	15	NA	NA	NA	NA	NA
Perciformes	Chaetodontidae	Chaetodon_trifascialis	gonochorism	NA	18	NA	NA	NA	NA	NA
Perciformes	Chaetodontidae	Chaetodon_trifasciatus	gonochorism	NA	15	NA	NA	NA	NA	NA
Perciformes	Chaetodontidae	Chaetodon_ulietensis	gonochorism	NA	15	NA	NA	NA	NA	NA
Perciformes	Chaetodontidae	Chaetodon_unimaculatus	gonochorism	NA	20	NA	NA	NA	NA	NA
Perciformes	Chaetodontidae	Chaetodon_vagabundus	gonochorism	NA	23	NA	NA	NA	NA	NA
Perciformes	Chaetodontidae	Chaetodon_wiebeli	gonochorism	NA	19	NA	NA	NA	NA	NA
Perciformes	Chaetodontidae	Chaetodon_xanthocephalus	gonochorism	NA	20	NA	NA	NA	NA	NA
Perciformes	Chaetodontidae	Chaetodon_xanthurus	gonochorism	NA	NA	NA	NA	NA	NA	NA
Perciformes	Chaetodontidae	Chaetodon_zanzibarensis	gonochorism	NA	12	NA	NA	NA	NA	NA
Cichliformes	Cichlidae	Chalinochromis_brichardi	gonochorism	NA	12	NA	NA	NA	NA	NA
Cichliformes	Cichlidae	Chalinochromis_popelini	gonochorism	NA	15	NA	NA	NA	NA	NA
Perciformes	Channichthyidae	Champsocephalus_gunnari	gonochorism	NA	66	4	4	23.5	23	NA
Cichliformes	Cichlidae	Champsochromis_spilorhynchus	gonochorism	NA	30	NA	NA	NA	NA	NA
Anabantiformes	Channidae	Channa_argus_argus	gonochorism	NA	NA	NA	NA	NA	NA	NA
Anabantiformes	Channidae	Channa_gachua	gonochorism	NA	28.8	NA	NA	NA	10.2	NA
Anabantiformes	Channidae	Channa_maculata	gonochorism	NA	20	NA	NA	NA	NA	NA
Anabantiformes	Channidae	Channa_micropeltes	gonochorism	NA	NA	NA	NA	NA	NA	NA
Anabantiformes	Channidae	Channa_orientalis	gonochorism	NA	33	NA	NA	NA	NA	NA
Anabantiformes	Channidae	Channa_punctata	gonochorism	NA	31	NA	NA	NA	NA	NA
Anabantiformes	Channidae	Channa_striata	gonochorism	NA	NA	NA	2	NA	23.3	NA
Perciformes	Channichthyidae	Channichthys_rhinoceratus	gonochorism	NA	60	NA	NA	NA	NA	NA
Cypriniformes	Cyprinidae	Chanodichthys_mongolicus	gonochorism	10	NA	NA	NA	NA	NA	NA
Gonorynchiformes	Chanidae	Chanos_chanos	gonochorism	15	NA	6.25	6.5	80	91.83	NA
Cyprinodontiformes	Goodeidae	Chapalichthys_encaustus	gonochorism	NA	8	NA	NA	NA	NA	NA
Characiformes	Crenuchidae	Characidium_fasciatum	gonochorism	NA	NA	NA	NA	NA	NA	NA
Cyprinodontiformes	Goodeidae	Characodon_audax	gonochorism	NA	NA	NA	NA	NA	NA	NA
Cyprinodontiformes	Goodeidae	Characodon_lateralis	gonochorism	NA	5.5	NA	NA	NA	NA	NA
Pleuronectiformes	Bothidae	Chascanopsetta_lugubris	gonochorism	NA	40	NA	NA	NA	NA	NA
Pleuronectiformes	Bothidae	Chascanopsetta_prognatha	gonochorism	NA	NA	NA	NA	NA	NA	NA
Pleuronectiformes	Bothidae	Chascanopsetta_prorigera	gonochorism	NA	NA	NA	NA	NA	NA	NA
Cypriniformes	Catostomidae	Chasmistes_brevirostris	gonochorism	33	64	NA	NA	NA	NA	NA
Blenniiformes	Blenniidae	Chasmodes_bosquianus	gonochorism	NA	15	NA	NA	NA	NA	NA
Blenniiformes	Blenniidae	Chasmodes_saburrae	gonochorism	NA	10	NA	NA	NA	NA	NA
Stomiiformes	Stomiidae	Chauliodus_danae	gonochorism	NA	NA	NA	NA	NA	NA	NA
Stomiiformes	Stomiidae	Chauliodus_macouni	gonochorism	8	29.3	NA	NA	NA	NA	NA
Stomiiformes	Stomiidae	Chauliodus_sloani	gonochorism	NA	NA	NA	NA	NA	NA	NA
Perciformes	Labridae	Cheilinus_chlorourus	protogyny	NA	45	NA	NA	NA	NA	NA
Perciformes	Labridae	Cheilinus_oxycephalus	gonochorism	NA	17	NA	NA	NA	NA	NA
Perciformes	Labridae	Cheilinus_trilobatus	protogyny	NA	45	NA	NA	NA	NA	NA
Perciformes	Labridae	Cheilinus_undulatus	protogyny	32	NA	NA	NA	59.5	52	NA
Perciformes	Labridae	Cheilio_inermis	gonochorism	NA	NA	NA	NA	NA	NA	NA
Cichliformes	Cichlidae	Cheilochromis_euchilus	gonochorism	NA	35	NA	NA	NA	NA	NA
Perciformes	Apogonidae	Cheilodipterus_artus	gonochorism	NA	NA	NA	NA	NA	NA	NA
Perciformes	Apogonidae	Cheilodipterus_isostigmus	gonochorism	NA	11	NA	NA	NA	NA	NA
Perciformes	Apogonidae	Cheilodipterus_macrodon	gonochorism	NA	25	NA	NA	NA	NA	NA
Perciformes	Apogonidae	Cheilodipterus_quinquelineatus	gonochorism	NA	13	NA	NA	NA	NA	NA
Beloniformes	Exocoetidae	Cheilopogon_abei	gonochorism	NA	NA	NA	NA	NA	NA	NA
Beloniformes	Exocoetidae	Cheilopogon_agoo	gonochorism	NA	NA	NA	NA	NA	NA	NA
Beloniformes	Exocoetidae	Cheilopogon_atrisignis	gonochorism	NA	NA	NA	NA	NA	NA	NA
Beloniformes	Exocoetidae	Cheilopogon_cyanopterus	gonochorism	NA	40	NA	NA	NA	NA	NA
Beloniformes	Exocoetidae	Cheilopogon_doederleinii	gonochorism	NA	35	NA	NA	NA	NA	NA
Beloniformes	Exocoetidae	Cheilopogon_dorsomacula	gonochorism	NA	NA	NA	NA	NA	NA	NA
Beloniformes	Exocoetidae	Cheilopogon_exsiliens	gonochorism	NA	30	NA	NA	NA	NA	NA
Beloniformes	Exocoetidae	Cheilopogon_furcatus	gonochorism	NA	35	NA	NA	NA	NA	NA
Beloniformes	Exocoetidae	Cheilopogon_melanurus	gonochorism	NA	32	NA	NA	NA	NA	NA
Beloniformes	Exocoetidae	Cheilopogon_pinnatibarbatus_californicus	gonochorism	NA	NA	NA	NA	NA	NA	NA
Beloniformes	Exocoetidae	Cheilopogon_pinnatibarbatus_japonicus	gonochorism	NA	50	NA	NA	NA	NA	NA
Beloniformes	Exocoetidae	Cheilopogon_pinnatibarbatus_pinnatibarbatus	gonochorism	NA	NA	NA	NA	NA	NA	NA
Beloniformes	Exocoetidae	Cheilopogon_pitcairnensis	gonochorism	NA	NA	NA	NA	NA	NA	NA
Beloniformes	Exocoetidae	Cheilopogon_spilonotopterus	gonochorism	NA	NA	NA	NA	NA	NA	NA
Beloniformes	Exocoetidae	Cheilopogon_unicolor	gonochorism	NA	38	NA	NA	NA	NA	NA
Beloniformes	Exocoetidae	Cheilopogon_xenopterus	gonochorism	NA	NA	NA	NA	NA	NA	NA
Perciformes	Pomacentridae	Cheiloprion_labiatus	gonochorism	NA	NA	NA	NA	NA	NA	NA
Perciformes	Sparidae	Cheimerius_nufar	gonochorism	13	75	NA	NA	33.7	40	1.3
Characiformes	Characidae	Cheirodon_australe	gonochorism	NA	NA	NA	NA	NA	NA	NA
Characiformes	Characidae	Cheirodon_interruptus	gonochorism	NA	6	NA	NA	NA	NA	NA
Characiformes	Characidae	Cheirodon_kiliani	gonochorism	NA	NA	NA	NA	NA	NA	NA
Scorpaeniformes	Triglidae	Chelidonichthys_cuculus	gonochorism	21	70	2	2	25	25	NA
Perciformes	Chaetodontidae	Chelmon_marginalis	gonochorism	NA	18	NA	NA	NA	NA	NA
Perciformes	Chaetodontidae	Chelmon_muelleri	gonochorism	NA	20.5	NA	NA	NA	NA	NA
Perciformes	Chaetodontidae	Chelmon_rostratus	gonochorism	10	20	NA	NA	NA	NA	NA
Perciformes	Chaetodontidae	Chelmonops_curiosus	gonochorism	NA	26	NA	NA	NA	NA	NA
Perciformes	Chaetodontidae	Chelmonops_truncatus	gonochorism	NA	22	NA	NA	NA	NA	NA
Mugiliformes	Mugilidae	Chelon_labrosus	gonochorism	25	NA	3	3	34	NA	NA
Mugiliformes	Mugilidae	Chelon_melinopterus	gonochorism	NA	NA	NA	NA	NA	NA	NA
Mugiliformes	Mugilidae	Chelon_subviridis	gonochorism	NA	NA	NA	NA	NA	NA	NA
Cichliformes	Cichlidae	Chetia_brevicauda	gonochorism	NA	NA	NA	NA	NA	NA	NA
Cichliformes	Cichlidae	Chetia_brevis	gonochorism	NA	NA	NA	NA	NA	NA	NA
Cichliformes	Cichlidae	Chetia_flaviventris	gonochorism	NA	20	NA	NA	NA	NA	NA
Cichliformes	Cichlidae	Chetia_mola	gonochorism	NA	NA	NA	NA	NA	NA	NA
Perciformes	Chiasmodontidae	Chiasmodon_niger	gonochorism	NA	NA	NA	NA	NA	NA	NA
Ophidiiformes	Ophidiidae	Chilara_taylori	gonochorism	NA	40.4	NA	NA	NA	NA	NA
Atheriniformes	Melanotaeniidae	Chilatherina_axelrodi	gonochorism	NA	NA	NA	NA	NA	NA	NA
Atheriniformes	Melanotaeniidae	Chilatherina_bleheri	gonochorism	NA	NA	NA	NA	NA	NA	NA
Atheriniformes	Melanotaeniidae	Chilatherina_bulolo	gonochorism	NA	NA	NA	NA	NA	NA	NA
Atheriniformes	Melanotaeniidae	Chilatherina_campsi	gonochorism	NA	NA	NA	NA	NA	NA	NA
Atheriniformes	Melanotaeniidae	Chilatherina_fasciata	gonochorism	NA	NA	NA	NA	NA	NA	NA
Atheriniformes	Melanotaeniidae	Chilatherina_sentaniensis	gonochorism	NA	NA	NA	NA	NA	NA	NA
Cichliformes	Cichlidae	Chilochromis_duponti	gonochorism	NA	NA	NA	NA	NA	NA	NA
Characiformes	Chilodontidae	Chilodus_punctatus	gonochorism	NA	18	NA	NA	NA	NA	NA
Siluriformes	Mochokidae	Chiloglanis_asymetricaudalis	gonochorism	NA	NA	NA	NA	NA	NA	NA
Siluriformes	Mochokidae	Chiloglanis_niloticus	gonochorism	NA	NA	NA	NA	NA	NA	NA
Tetraodontiformes	Diodontidae	Chilomycterus_antennatus	gonochorism	NA	38	NA	NA	NA	NA	NA
Tetraodontiformes	Diodontidae	Chilomycterus_antillarum	gonochorism	NA	30	NA	NA	NA	NA	NA
Tetraodontiformes	Diodontidae	Chilomycterus_reticulatus	gonochorism	NA	NA	NA	NA	NA	NA	NA
Tetraodontiformes	Diodontidae	Chilomycterus_schoepfii	gonochorism	NA	27.9	NA	NA	NA	NA	NA
Tetraodontiformes	Diodontidae	Chilomycterus_spinosus_spinosus	gonochorism	NA	28	NA	NA	NA	NA	NA
Anguilliformes	Chlopsidae	Chilorhinus_suensonii	gonochorism	NA	18	NA	NA	NA	NA	NA
Cichliformes	Cichlidae	Chilotilapia_rhoadesii	gonochorism	NA	22.5	NA	NA	NA	NA	NA
Perciformes	Channichthyidae	Chionobathyscus_dewitti	gonochorism	NA	60	NA	NA	NA	NA	NA
Perciformes	Channichthyidae	Chionodraco_hamatus	gonochorism	NA	49	NA	NA	33.5	35	NA
Perciformes	Channichthyidae	Chionodraco_myersi	gonochorism	NA	38	NA	NA	NA	NA	NA
Perciformes	Channichthyidae	Chionodraco_rastrospinosus	gonochorism	NA	52	NA	NA	NA	NA	NA
Perciformes	Stichaeidae	Chirolophis_decoratus	gonochorism	NA	42	NA	NA	NA	NA	NA
Perciformes	Stichaeidae	Chirolophis_japonicus	gonochorism	NA	55	NA	NA	NA	NA	NA
Osteoglossiformes	Notopteridae	Chitala_chitala	gonochorism	NA	NA	NA	NA	62	75.5	NA
Osteoglossiformes	Notopteridae	Chitala_ornata	gonochorism	NA	NA	NA	NA	NA	NA	NA
Aulopiformes	Chlorophthalmidae	Chlorophthalmus_agassizi	simultaneous	NA	40	NA	NA	11.5	NA	NA
Aulopiformes	Chlorophthalmidae	Chlorophthalmus_albatrossis	simultaneous	NA	NA	NA	NA	NA	NA	NA
Perciformes	Scaridae	Chlorurus_gibbus	protogyny	14	70	NA	NA	NA	NA	NA
Perciformes	Scaridae	Chlorurus_sordidus	protogyny	NA	40	NA	NA	NA	NA	NA
Perciformes	Labridae	Choerodon_anchorago	gonochorism	NA	50	NA	NA	NA	NA	NA
Perciformes	Labridae	Choerodon_azurio	protogyny	NA	40	NA	NA	NA	NA	NA
Perciformes	Labridae	Choerodon_cephalotes	gonochorism	NA	38	NA	NA	NA	NA	NA
Perciformes	Labridae	Choerodon_oligacanthus	gonochorism	NA	NA	NA	NA	NA	NA	NA
Perciformes	Labridae	Choerodon_rubescens	protogyny	22	90	NA	NA	NA	NA	0.2
Perciformes	Labridae	Choerodon_schoenleinii	protogyny	16	100	NA	NA	NA	NA	0.49
Perciformes	Labridae	Choerodon_venustus	protogyny	NA	65	NA	NA	NA	NA	NA
Syngnathiformes	Syngnathidae	Choeroichthys_brachysoma	gonochorism	NA	7	NA	NA	NA	NA	NA
Percopsiformes	Amblyopsidae	Chologaster_cornuta	gonochorism	NA	6.8	NA	NA	NA	NA	NA
Cypriniformes	Cyprinidae	Chondrostoma_fahirae	gonochorism	NA	14	NA	NA	NA	NA	NA
Cypriniformes	Cyprinidae	Chondrostoma_holmwoodii	gonochorism	NA	28.2	NA	NA	NA	NA	NA
Cypriniformes	Cyprinidae	Chondrostoma_knerii	gonochorism	NA	29.4	NA	NA	NA	NA	NA
Cypriniformes	Cyprinidae	Chondrostoma_nasus	gonochorism	15	50	NA	NA	NA	NA	NA
Cypriniformes	Cyprinidae	Chondrostoma_phoxinus	gonochorism	NA	NA	NA	NA	NA	NA	NA
Cypriniformes	Cyprinidae	Chondrostoma_prespense	gonochorism	5	NA	NA	NA	NA	NA	NA
Cypriniformes	Cyprinidae	Chondrostoma_soetta	gonochorism	NA	45	NA	NA	NA	NA	NA
Cichliformes	Cichlidae	Chromidotilapia_guntheri	gonochorism	NA	NA	NA	NA	NA	NA	NA
Perciformes	Pomacentridae	Chromis_abyssus	gonochorism	NA	NA	NA	NA	NA	NA	NA
Perciformes	Pomacentridae	Chromis_acares	gonochorism	NA	NA	NA	NA	NA	NA	NA
Perciformes	Pomacentridae	Chromis_agilis	gonochorism	NA	NA	NA	NA	NA	NA	NA
Perciformes	Pomacentridae	Chromis_alpha	gonochorism	NA	NA	NA	NA	NA	NA	NA
Perciformes	Pomacentridae	Chromis_alta	gonochorism	NA	NA	NA	NA	NA	NA	NA
Perciformes	Pomacentridae	Chromis_amboinensis	gonochorism	NA	10	NA	NA	NA	NA	NA
Perciformes	Pomacentridae	Chromis_analis	gonochorism	NA	17	NA	NA	NA	NA	NA
Perciformes	Pomacentridae	Chromis_atrilobata	gonochorism	NA	13.4	NA	NA	NA	NA	NA
Perciformes	Pomacentridae	Chromis_atripectoralis	gonochorism	NA	12	NA	NA	NA	NA	NA
Perciformes	Pomacentridae	Chromis_atripes	gonochorism	NA	9	NA	NA	NA	NA	NA
Perciformes	Pomacentridae	Chromis_bami	gonochorism	NA	NA	NA	NA	NA	NA	NA
Perciformes	Pomacentridae	Chromis_caudalis	gonochorism	NA	NA	NA	NA	NA	NA	NA
Perciformes	Pomacentridae	Chromis_chromis	gonochorism	NA	25	NA	NA	NA	NA	NA
Perciformes	Pomacentridae	Chromis_chrysura	gonochorism	NA	NA	NA	NA	NA	NA	NA
Perciformes	Pomacentridae	Chromis_circumaurea	gonochorism	NA	NA	NA	NA	NA	NA	NA
Perciformes	Pomacentridae	Chromis_cyanea	gonochorism	NA	15	NA	NA	10	NA	NA
Perciformes	Pomacentridae	Chromis_degruyi	gonochorism	NA	NA	NA	NA	NA	NA	NA
Perciformes	Pomacentridae	Chromis_delta	gonochorism	NA	7	NA	NA	NA	NA	NA
Perciformes	Pomacentridae	Chromis_dimidiata	gonochorism	NA	9	NA	NA	NA	NA	NA
Perciformes	Pomacentridae	Chromis_earina	gonochorism	NA	NA	NA	NA	NA	NA	NA
Perciformes	Pomacentridae	Chromis_enchrysura	gonochorism	NA	10	NA	NA	NA	NA	NA
Perciformes	Pomacentridae	Chromis_flavomaculata	gonochorism	NA	16	NA	NA	NA	NA	NA
Perciformes	Pomacentridae	Chromis_fumea	gonochorism	NA	NA	NA	NA	NA	NA	NA
Perciformes	Pomacentridae	Chromis_insolata	gonochorism	NA	16	NA	NA	10.6	NA	NA
Perciformes	Pomacentridae	Chromis_iomelas	gonochorism	NA	NA	NA	NA	NA	NA	NA
Perciformes	Pomacentridae	Chromis_lepidolepis	gonochorism	NA	9	NA	NA	NA	NA	NA
Perciformes	Pomacentridae	Chromis_limbata	gonochorism	NA	NA	NA	NA	NA	NA	NA
Perciformes	Pomacentridae	Chromis_margaritifer	gonochorism	NA	9	NA	NA	NA	NA	NA
Perciformes	Pomacentridae	Chromis_multilineata	gonochorism	NA	20	NA	NA	NA	NA	NA
Perciformes	Pomacentridae	Chromis_nigrura	gonochorism	NA	6	NA	NA	NA	NA	NA
Perciformes	Pomacentridae	Chromis_nitida	gonochorism	NA	NA	NA	NA	NA	NA	NA
Perciformes	Pomacentridae	Chromis_notata	gonochorism	NA	17	NA	NA	NA	NA	NA
Perciformes	Pomacentridae	Chromis_opercularis	gonochorism	NA	17	NA	NA	NA	NA	NA
Perciformes	Pomacentridae	Chromis_ovatiformes	gonochorism	NA	10	NA	NA	NA	NA	NA
Perciformes	Pomacentridae	Chromis_punctipinnis	gonochorism	NA	NA	NA	NA	NA	NA	NA
Perciformes	Pomacentridae	Chromis_retrofasciata	gonochorism	NA	NA	NA	NA	NA	NA	NA
Perciformes	Pomacentridae	Chromis_ternatensis	gonochorism	NA	10.5	NA	NA	NA	NA	NA
Perciformes	Pomacentridae	Chromis_vanderbilti	gonochorism	NA	6	NA	NA	NA	NA	NA
Perciformes	Pomacentridae	Chromis_viridis	gonochorism	NA	10	NA	NA	NA	NA	NA
Perciformes	Pomacentridae	Chromis_weberi	gonochorism	NA	13.5	NA	NA	NA	NA	NA
Perciformes	Pomacentridae	Chromis_woodsi	gonochorism	NA	9.5	NA	NA	NA	NA	NA
Perciformes	Pomacentridae	Chromis_xanthochira	gonochorism	NA	14	NA	NA	NA	NA	NA
Perciformes	Pomacentridae	Chromis_xanthopterygia	gonochorism	NA	11.5	NA	NA	NA	NA	NA
Perciformes	Pomacentridae	Chromis_xanthura	gonochorism	NA	17	NA	NA	NA	NA	NA
Cypriniformes	Cobitidae	Chromobotia_macracanthus	gonochorism	NA	30.5	NA	NA	NA	NA	NA
Gobiiformes	Gobiidae	Chromogobius_zebratus	gonochorism	NA	NA	NA	NA	NA	NA	NA
Cypriniformes	Cyprinidae	Chrosomus_cumberlandensis	gonochorism	4	7.6	NA	NA	NA	NA	NA
Cypriniformes	Cyprinidae	Chrosomus_eos	gonochorism	3	8	NA	NA	NA	NA	NA
Cypriniformes	Cyprinidae	Chrosomus_tennesseensis	gonochorism	NA	7.2	NA	NA	NA	NA	NA
Perciformes	Pomacentridae	Chrysiptera_annulata	gonochorism	NA	8	NA	NA	NA	NA	NA
Perciformes	Pomacentridae	Chrysiptera_biocellata	gonochorism	NA	12.5	NA	NA	NA	NA	NA
Perciformes	Pomacentridae	Chrysiptera_brownriggii	gonochorism	NA	8	NA	NA	NA	NA	NA
Perciformes	Pomacentridae	Chrysiptera_caeruleolineata	gonochorism	NA	6	NA	NA	NA	NA	NA
Perciformes	Pomacentridae	Chrysiptera_cyanea	gonochorism	NA	8.5	NA	NA	NA	NA	NA
Perciformes	Pomacentridae	Chrysiptera_glauca	gonochorism	NA	11.5	NA	NA	NA	NA	NA
Perciformes	Pomacentridae	Chrysiptera_hemicyanea	gonochorism	NA	7	NA	NA	NA	NA	NA
Perciformes	Pomacentridae	Chrysiptera_kuiteri	gonochorism	NA	7.5	NA	NA	NA	NA	NA
Perciformes	Pomacentridae	Chrysiptera_oxycephala	gonochorism	NA	9	NA	NA	NA	NA	NA
Perciformes	Pomacentridae	Chrysiptera_parasema	gonochorism	NA	7	NA	NA	NA	NA	NA
Perciformes	Pomacentridae	Chrysiptera_rex	gonochorism	NA	7	NA	NA	NA	NA	NA
Perciformes	Pomacentridae	Chrysiptera_rollandi	gonochorism	NA	7.5	NA	NA	NA	NA	NA
Perciformes	Pomacentridae	Chrysiptera_springeri	gonochorism	NA	5.5	NA	NA	NA	NA	NA
Perciformes	Pomacentridae	Chrysiptera_starcki	gonochorism	NA	NA	NA	NA	NA	NA	NA
Perciformes	Pomacentridae	Chrysiptera_talboti	gonochorism	NA	6	NA	NA	NA	NA	NA
Perciformes	Pomacentridae	Chrysiptera_taupou	gonochorism	NA	8	NA	NA	NA	NA	NA
Perciformes	Pomacentridae	Chrysiptera_traceyi	gonochorism	NA	NA	NA	NA	NA	NA	NA
Perciformes	Pomacentridae	Chrysiptera_tricincta	gonochorism	NA	6	NA	NA	NA	NA	NA
Perciformes	Pomacentridae	Chrysiptera_unimaculata	gonochorism	NA	10	NA	NA	NA	NA	NA
Perciformes	Sparidae	Chrysoblephus_cristiceps	protogyny	NA	75	NA	NA	NA	NA	0.5
Perciformes	Sparidae	Chrysoblephus_gibbiceps	gonochorism	NA	75	NA	NA	NA	NA	NA
Perciformes	Sparidae	Chrysoblephus_laticeps	protogyny	NA	50	NA	NA	NA	NA	1.2
Perciformes	Sparidae	Chrysoblephus_puniceus	protogyny	NA	85	NA	NA	NA	NA	NA
Cichliformes	Cichlidae	Cichla_monoculus	gonochorism	NA	NA	NA	NA	18	20	NA
Cichliformes	Cichlidae	Cichla_ocellaris	gonochorism	NA	74	NA	NA	NA	NA	NA
Cichliformes	Cichlidae	Cichla_temensis	gonochorism	NA	99	NA	NA	NA	NA	NA
Cichliformes	Cichlidae	Cichlasoma_amazonarum	gonochorism	NA	NA	NA	NA	NA	NA	NA
Cichliformes	Cichlidae	Cichlasoma_araguaiense	gonochorism	NA	NA	NA	NA	NA	NA	NA
Cichliformes	Cichlidae	Cichlasoma_atromaculatum	gonochorism	NA	NA	NA	NA	NA	NA	NA
Cichliformes	Cichlidae	Cichlasoma_beani	gonochorism	NA	NA	NA	NA	NA	NA	NA
Cichliformes	Cichlidae	Cichlasoma_bimaculatum	gonochorism	20	30	NA	NA	NA	NA	NA
Cichliformes	Cichlidae	Cichlasoma_boliviense	gonochorism	NA	NA	NA	NA	NA	NA	NA
Cichliformes	Cichlidae	Cichlasoma_dimerus	gonochorism	NA	NA	NA	NA	NA	NA	NA
Cichliformes	Cichlidae	Cichlasoma_festae	gonochorism	NA	NA	NA	NA	NA	NA	NA
Cichliformes	Cichlidae	Cichlasoma_grammodes	gonochorism	NA	NA	NA	NA	NA	NA	NA
Cichliformes	Cichlidae	Cichlasoma_istlanum	gonochorism	NA	30	NA	NA	NA	NA	NA
Cichliformes	Cichlidae	Cichlasoma_orinocense	gonochorism	NA	NA	NA	NA	NA	NA	NA
Cichliformes	Cichlidae	Cichlasoma_portalegrense	gonochorism	NA	12.9	NA	NA	NA	NA	NA
Cichliformes	Cichlidae	Cichlasoma_pusillum	gonochorism	NA	NA	NA	NA	NA	NA	NA
Cichliformes	Cichlidae	Cichlasoma_salvini	gonochorism	NA	NA	NA	NA	NA	NA	NA
Cichliformes	Cichlidae	Cichlasoma_taenia	gonochorism	NA	NA	NA	NA	NA	NA	NA
Cichliformes	Cichlidae	Cichlasoma_trimaculatum	gonochorism	NA	25	NA	NA	NA	NA	NA
Gadiformes	Lotidae	Ciliata_mustela	gonochorism	3	25	NA	NA	NA	NA	NA
Gadiformes	Lotidae	Ciliata_septentrionalis	gonochorism	NA	20	NA	NA	NA	NA	NA
Siluriformes	Ariidae	Cinetodus_froggatti	gonochorism	NA	NA	NA	NA	NA	NA	NA
Perciformes	Labridae	Cirrhilabrus_cyanopleura	gonochorism	NA	NA	NA	NA	NA	NA	NA
Perciformes	Labridae	Cirrhilabrus_exquisitus	protogyny	NA	NA	NA	NA	NA	NA	NA
Cypriniformes	Cyprinidae	Cirrhinus_cirrhosus	gonochorism	NA	NA	NA	NA	NA	NA	NA
Cypriniformes	Cyprinidae	Cirrhinus_microlepis	gonochorism	NA	NA	NA	NA	NA	NA	NA
Cypriniformes	Cyprinidae	Cirrhinus_molitorella	gonochorism	NA	55	NA	NA	NA	NA	NA
Centrarchiformes	Cirrhitidae	Cirrhitichthys_falco	bidirectional	NA	7	NA	NA	NA	NA	NA
Centrarchiformes	Cirrhitidae	Cirrhitichthys_oxycephalus	protogyny	NA	10	NA	NA	NA	NA	NA
Blenniiformes	Blenniidae	Cirripectes_castaneus	gonochorism	NA	NA	NA	NA	NA	NA	NA
Blenniiformes	Blenniidae	Cirripectes_filamentosus	gonochorism	NA	NA	NA	NA	NA	NA	NA
Blenniiformes	Blenniidae	Cirripectes_fuscoguttatus	gonochorism	NA	NA	NA	NA	NA	NA	NA
Blenniiformes	Blenniidae	Cirripectes_quagga	gonochorism	NA	10	NA	NA	NA	NA	NA
Blenniiformes	Blenniidae	Cirripectes_stigmaticus	gonochorism	NA	NA	NA	NA	NA	NA	NA
Blenniiformes	Blenniidae	Cirripectes_variolosus	gonochorism	NA	NA	NA	NA	NA	NA	NA
Characiformes	Citharinidae	Citharinus_citharus	gonochorism	NA	NA	NA	NA	NA	NA	NA
Siluriformes	Clariidae	Clarias_agboyiensis	gonochorism	NA	29	1	1	11.2	11.6	NA
Siluriformes	Clariidae	Clarias_anguillaris	gonochorism	NA	100	NA	NA	NA	NA	NA
Siluriformes	Clariidae	Clarias_batrachus	gonochorism	NA	47	NA	NA	NA	NA	NA
Siluriformes	Clariidae	Clarias_fuscus	gonochorism	NA	NA	NA	NA	NA	NA	NA
Siluriformes	Clariidae	Clarias_gabonensis	gonochorism	NA	36	NA	NA	NA	NA	NA
Siluriformes	Clariidae	Clarias_gariepinus	gonochorism	15	170	NA	NA	36	34	NA
Siluriformes	Clariidae	Clarias_macrocephalus	gonochorism	NA	120	NA	NA	17	19.4	NA
Siluriformes	Clariidae	Clarias_ngamensis	gonochorism	NA	73	NA	NA	NA	NA	NA
Pleuronectiformes	Pleuronectidae	Cleisthenes_herzensteini	gonochorism	15	47	NA	NA	NA	NA	NA
Pleuronectiformes	Pleuronectidae	Cleisthenes_pinetorum	gonochorism	NA	38.6	NA	NA	NA	NA	NA
Cichliformes	Cichlidae	Cleithracara_maronii	gonochorism	NA	NA	NA	NA	NA	NA	NA
Perciformes	Labridae	Clepticus_parrae	protogyny	NA	30	NA	NA	18.5	NA	NA
Gobiiformes	Gobiidae	Clevelandia_ios	gonochorism	3	NA	NA	NA	NA	NA	NA
Pleuronectiformes	Pleuronectidae	Clidoderma_asperrimum	gonochorism	15	62	NA	NA	NA	NA	NA
Blenniiformes	Clinidae	Clinus_acuminatus	gonochorism	NA	13	NA	NA	NA	NA	NA
Clupeiformes	Clupeidae	Clupea_harengus	gonochorism	25	NA	3	3	26	25.7	NA
Clupeiformes	Clupeidae	Clupea_pallasii_pallasii	gonochorism	19	46	NA	NA	NA	NA	NA
Siluriformes	Schilbeidae	Clupisoma_garua	gonochorism	NA	NA	NA	NA	NA	NA	NA
Siluriformes	Schilbeidae	Clupisoma_longianalis	gonochorism	NA	NA	NA	NA	NA	NA	NA
Siluriformes	Schilbeidae	Clupisoma_prateri	gonochorism	NA	27	NA	NA	NA	NA	NA
Siluriformes	Schilbeidae	Clupisoma_sinense	gonochorism	NA	NA	NA	NA	NA	NA	NA
Cyprinodontiformes	Poeciliidae	Cnesterodon_decemmaculatus	gonochorism	NA	4.5	NA	NA	NA	NA	NA
Siluriformes	Plotosidae	Cnidoglanis_macrocephalus	gonochorism	13	NA	2.5	2.5	38.5	40.5	NA
Cypriniformes	Cobitidae	Cobitis_albicoloris	gonochorism	NA	NA	NA	NA	NA	NA	NA
Cypriniformes	Cobitidae	Cobitis_arachthosensis	gonochorism	NA	NA	NA	NA	NA	NA	NA
Cypriniformes	Cobitidae	Cobitis_bilineata	gonochorism	4	NA	NA	NA	NA	NA	NA
Cypriniformes	Cobitidae	Cobitis_bilseli	gonochorism	NA	23.5	NA	NA	NA	NA	NA
Cypriniformes	Cobitidae	Cobitis_biwae	gonochorism	NA	NA	NA	NA	NA	NA	NA
Cypriniformes	Cobitidae	Cobitis_calderoni	gonochorism	3	NA	NA	NA	NA	NA	NA
Cypriniformes	Cobitidae	Cobitis_choii	gonochorism	NA	8.5	NA	NA	NA	NA	NA
Cypriniformes	Cobitidae	Cobitis_dalmatina	gonochorism	NA	NA	NA	NA	NA	NA	NA
Cypriniformes	Cobitidae	Cobitis_elazigensis	gonochorism	NA	NA	NA	NA	NA	NA	NA
Cypriniformes	Cobitidae	Cobitis_elongata	gonochorism	NA	13.3	NA	NA	NA	NA	NA
Cypriniformes	Cobitidae	Cobitis_elongatoides	gonochorism	5	14.6	NA	NA	NA	NA	NA
Cypriniformes	Cobitidae	Cobitis_fahirae	gonochorism	NA	10.4	NA	NA	NA	NA	NA
Cypriniformes	Cobitidae	Cobitis_granoei	gonochorism	NA	NA	NA	NA	NA	NA	NA
Cypriniformes	Cobitidae	Cobitis_hankugensis	gonochorism	NA	NA	NA	NA	NA	NA	NA
Cypriniformes	Cobitidae	Cobitis_hellenica	gonochorism	NA	NA	NA	NA	NA	NA	NA
Cypriniformes	Cobitidae	Cobitis_laterimaculata	gonochorism	NA	NA	NA	NA	NA	NA	NA
Cypriniformes	Cobitidae	Cobitis_linea	gonochorism	NA	9.9	NA	NA	NA	NA	NA
Cypriniformes	Cobitidae	Cobitis_lutheri	gonochorism	NA	12	NA	NA	NA	NA	NA
Cypriniformes	Cobitidae	Cobitis_macrostigma	gonochorism	NA	NA	NA	NA	NA	NA	NA
Cypriniformes	Cobitidae	Cobitis_maroccana	gonochorism	NA	8	NA	NA	NA	NA	NA
Cypriniformes	Cobitidae	Cobitis_matsubarai	gonochorism	NA	NA	NA	NA	NA	NA	NA
Cypriniformes	Cobitidae	Cobitis_melanoleuca_melanoleuca	gonochorism	NA	NA	NA	NA	NA	NA	NA
Cypriniformes	Cobitidae	Cobitis_meridionalis	gonochorism	1	NA	NA	NA	NA	NA	NA
Cypriniformes	Cobitidae	Cobitis_narentana	gonochorism	5	10.2	NA	NA	NA	NA	NA
Cypriniformes	Cobitidae	Cobitis_ohridana	gonochorism	NA	NA	NA	NA	NA	NA	NA
Cypriniformes	Cobitidae	Cobitis_paludica	gonochorism	5	NA	1	1	5.1	6.1	NA
Cypriniformes	Cobitidae	Cobitis_punctilineata	gonochorism	NA	NA	NA	NA	NA	NA	NA
Cypriniformes	Cobitidae	Cobitis_shikokuensis	gonochorism	NA	NA	NA	NA	NA	NA	NA
Cypriniformes	Cobitidae	Cobitis_sinensis	gonochorism	NA	15.3	NA	NA	NA	NA	NA
Cypriniformes	Cobitidae	Cobitis_stephanidisi	gonochorism	NA	NA	NA	NA	NA	NA	NA
Cypriniformes	Cobitidae	Cobitis_striata	gonochorism	NA	10	NA	NA	NA	NA	NA
Cypriniformes	Cobitidae	Cobitis_strumicae	gonochorism	NA	NA	NA	NA	NA	NA	NA
Cypriniformes	Cobitidae	Cobitis_taenia	gonochorism	5	13.5	3	4	5.85	7.8	NA
Cypriniformes	Cobitidae	Cobitis_takatsuensis	gonochorism	NA	NA	NA	NA	NA	NA	NA
Cypriniformes	Cobitidae	Cobitis_tanaitica	gonochorism	NA	NA	NA	NA	NA	NA	NA
Cypriniformes	Cobitidae	Cobitis_tetralineata	gonochorism	NA	NA	NA	NA	NA	NA	NA
Cypriniformes	Cobitidae	Cobitis_trichonica	gonochorism	NA	NA	NA	NA	NA	NA	NA
Cypriniformes	Cobitidae	Cobitis_turcica	gonochorism	NA	NA	NA	NA	NA	NA	NA
Cypriniformes	Cobitidae	Cobitis_vardarensis	gonochorism	NA	11	NA	NA	NA	NA	NA
Cypriniformes	Cobitidae	Cobitis_vettonica	gonochorism	NA	NA	NA	NA	NA	NA	NA
Cypriniformes	Cobitidae	Cobitis_zanandreai	gonochorism	NA	NA	NA	NA	NA	NA	NA
Aulopiformes	Evermannellidae	Coccorella_atlantica	simultaneous	NA	NA	NA	NA	NA	NA	NA
Scorpaeniformes	Platycephalidae	Cociella_heemstrai	gonochorism	NA	NA	NA	NA	NA	NA	NA
Gadiformes	Macrouridae	Coelorinchus_scaphopsis	gonochorism	NA	34	NA	NA	NA	NA	NA
Clupeiformes	Engraulidae	Coilia_dussumieri	gonochorism	NA	NA	NA	NA	NA	NA	NA
Clupeiformes	Engraulidae	Coilia_grayii	gonochorism	NA	NA	NA	NA	NA	NA	NA
Clupeiformes	Engraulidae	Coilia_lindmani	gonochorism	NA	NA	NA	NA	NA	NA	NA
Clupeiformes	Engraulidae	Coilia_nasus	gonochorism	NA	41	NA	NA	NA	NA	NA
Clupeiformes	Engraulidae	Coilia_reynaldi	gonochorism	NA	15	NA	NA	NA	NA	NA
Beloniformes	Scomberesocidae	Cololabis_saira	gonochorism	4	NA	NA	NA	NA	NA	NA
Characiformes	Serrasalmidae	Colossoma_macropomum	gonochorism	NA	108	NA	NA	NA	NA	NA
Anguilliformes	Congridae	Conger_conger	gonochorism	NA	300	NA	NA	62.5	200	NA
Cichliformes	Cichlidae	Copadichromis_borleyi	gonochorism	NA	14	NA	NA	NA	NA	NA
Cichliformes	Cichlidae	Copadichromis_virginalis	gonochorism	NA	13.2	NA	NA	NA	NA	NA
Characiformes	Lebiasinidae	Copella_nattereri	gonochorism	NA	NA	NA	NA	NA	NA	NA
Perciformes	Chaetodontidae	Coradion_altivelis	gonochorism	NA	18	NA	NA	NA	NA	NA
Perciformes	Chaetodontidae	Coradion_chrysozonus	gonochorism	NA	15	NA	NA	NA	NA	NA
Perciformes	Chaetodontidae	Coradion_melanopus	gonochorism	NA	15	NA	NA	NA	NA	NA
Blenniiformes	Chaenopsidae	Coralliozetus_angelicus	gonochorism	NA	3.5	NA	NA	NA	NA	NA
Salmoniformes	Salmonidae	Coregonus_albula	gonochorism	10	48	2	2	NA	NA	NA
Salmoniformes	Salmonidae	Coregonus_autumnalis	gonochorism	12	NA	NA	NA	NA	NA	NA
Salmoniformes	Salmonidae	Coregonus_clupeaformis	gonochorism	50	100	NA	NA	NA	NA	NA
Salmoniformes	Salmonidae	Coregonus_hoyi	gonochorism	10	37	NA	NA	NA	NA	NA
Salmoniformes	Salmonidae	Coregonus_huntsmani	gonochorism	NA	40	NA	NA	NA	NA	NA
Salmoniformes	Salmonidae	Coregonus_kiyi	gonochorism	10	35	NA	NA	NA	NA	NA
Salmoniformes	Salmonidae	Coregonus_lavaretus	gonochorism	NA	73	1.5	1.5	28	27.1	NA
Salmoniformes	Salmonidae	Coregonus_muksun	gonochorism	23	NA	NA	NA	NA	NA	NA
Salmoniformes	Salmonidae	Coregonus_nasus	gonochorism	15	71	NA	NA	NA	NA	NA
Salmoniformes	Salmonidae	Coregonus_nigripinnis	gonochorism	14	39	NA	NA	NA	NA	NA
Salmoniformes	Salmonidae	Coregonus_peled	gonochorism	13	50	NA	NA	NA	NA	NA
Salmoniformes	Salmonidae	Coregonus_pidschian	gonochorism	14	NA	14	11	NA	NA	NA
Salmoniformes	Salmonidae	Coregonus_pollan	gonochorism	10	35	3.5	3.5	NA	NA	NA
Salmoniformes	Salmonidae	Coregonus_sardinella	gonochorism	26	47	5.25	5	NA	NA	NA
Salmoniformes	Salmonidae	Coregonus_zenithicus	gonochorism	11	40	NA	NA	NA	NA	NA
Siluriformes	Bagridae	Coreobagrus_ichikawai	gonochorism	4	NA	NA	NA	NA	NA	NA
Perciformes	Labridae	Coris_flavovittata	protogyny	NA	NA	NA	NA	NA	NA	NA
Perciformes	Labridae	Coris_julis	protogyny	7	NA	NA	NA	NA	NA	NA
Siluriformes	Callichthyidae	Corydoras_acrensis	gonochorism	NA	NA	NA	NA	NA	NA	NA
Siluriformes	Callichthyidae	Corydoras_acutus	gonochorism	NA	NA	NA	NA	NA	NA	NA
Siluriformes	Callichthyidae	Corydoras_adolfoi	gonochorism	NA	NA	NA	NA	NA	NA	NA
Siluriformes	Callichthyidae	Corydoras_aeneus	gonochorism	NA	NA	NA	NA	NA	NA	NA
Siluriformes	Callichthyidae	Corydoras_agassizii	gonochorism	NA	NA	NA	NA	NA	NA	NA
Siluriformes	Callichthyidae	Corydoras_arcuatus	gonochorism	NA	NA	NA	NA	NA	NA	NA
Siluriformes	Callichthyidae	Corydoras_armatus	gonochorism	NA	NA	NA	NA	NA	NA	NA
Siluriformes	Callichthyidae	Corydoras_axelrodi	gonochorism	NA	NA	NA	NA	NA	NA	NA
Siluriformes	Callichthyidae	Corydoras_blochi	gonochorism	NA	NA	NA	NA	NA	NA	NA
Siluriformes	Callichthyidae	Corydoras_bondi	gonochorism	NA	NA	NA	NA	NA	NA	NA
Siluriformes	Callichthyidae	Corydoras_caudimaculatus	gonochorism	NA	NA	NA	NA	NA	NA	NA
Siluriformes	Callichthyidae	Corydoras_concolor	gonochorism	NA	NA	NA	NA	NA	NA	NA
Siluriformes	Callichthyidae	Corydoras_delphax	gonochorism	NA	NA	NA	NA	NA	NA	NA
Siluriformes	Callichthyidae	Corydoras_ehrhardti	gonochorism	NA	NA	NA	NA	NA	NA	NA
Siluriformes	Callichthyidae	Corydoras_elegans	gonochorism	NA	NA	NA	NA	NA	NA	NA
Siluriformes	Callichthyidae	Corydoras_ellisae	gonochorism	NA	NA	NA	NA	NA	NA	NA
Siluriformes	Callichthyidae	Corydoras_eques	gonochorism	NA	NA	NA	NA	NA	NA	NA
Siluriformes	Callichthyidae	Corydoras_garbei	gonochorism	NA	NA	NA	NA	NA	NA	NA
Siluriformes	Callichthyidae	Corydoras_gracilis	gonochorism	NA	NA	NA	NA	NA	NA	NA
Siluriformes	Callichthyidae	Corydoras_habrosus	gonochorism	NA	NA	NA	NA	NA	NA	NA
Siluriformes	Callichthyidae	Corydoras_haraldschultzi	gonochorism	NA	NA	NA	NA	NA	NA	NA
Siluriformes	Callichthyidae	Corydoras_hastatus	gonochorism	NA	NA	NA	NA	NA	NA	NA
Siluriformes	Callichthyidae	Corydoras_julii	gonochorism	NA	NA	NA	NA	NA	NA	NA
Siluriformes	Callichthyidae	Corydoras_loxozonus	gonochorism	NA	NA	NA	NA	NA	NA	NA
Siluriformes	Callichthyidae	Corydoras_melanistius	gonochorism	NA	NA	NA	NA	NA	NA	NA
Siluriformes	Callichthyidae	Corydoras_melanotaenia	gonochorism	NA	NA	NA	NA	NA	NA	NA
Siluriformes	Callichthyidae	Corydoras_melini	gonochorism	NA	NA	NA	NA	NA	NA	NA
Siluriformes	Callichthyidae	Corydoras_metae	gonochorism	NA	NA	NA	NA	NA	NA	NA
Siluriformes	Callichthyidae	Corydoras_nanus	gonochorism	NA	NA	NA	NA	NA	NA	NA
Siluriformes	Callichthyidae	Corydoras_ornatus	gonochorism	NA	NA	NA	NA	NA	NA	NA
Siluriformes	Callichthyidae	Corydoras_osteocarus	gonochorism	NA	NA	NA	NA	NA	NA	NA
Siluriformes	Callichthyidae	Corydoras_paleatus	gonochorism	NA	NA	NA	NA	NA	NA	NA
Siluriformes	Callichthyidae	Corydoras_panda	gonochorism	NA	NA	NA	NA	NA	NA	NA
Siluriformes	Callichthyidae	Corydoras_polystictus	gonochorism	NA	NA	NA	NA	NA	NA	NA
Siluriformes	Callichthyidae	Corydoras_punctatus	gonochorism	NA	NA	NA	NA	NA	NA	NA
Siluriformes	Callichthyidae	Corydoras_pygmaeus	gonochorism	NA	NA	NA	NA	NA	NA	NA
Siluriformes	Callichthyidae	Corydoras_rabauti	gonochorism	NA	NA	NA	NA	NA	NA	NA
Siluriformes	Callichthyidae	Corydoras_reticulatus	gonochorism	NA	NA	NA	NA	NA	NA	NA
Siluriformes	Callichthyidae	Corydoras_schwartzi	gonochorism	NA	NA	NA	NA	NA	NA	NA
Siluriformes	Callichthyidae	Corydoras_septentrionalis	gonochorism	NA	NA	NA	NA	NA	NA	NA
Siluriformes	Callichthyidae	Corydoras_simulatus	gonochorism	NA	NA	NA	NA	NA	NA	NA
Siluriformes	Callichthyidae	Corydoras_sterbai	gonochorism	NA	NA	NA	NA	NA	NA	NA
Siluriformes	Callichthyidae	Corydoras_trilineatus	gonochorism	NA	NA	NA	NA	NA	NA	NA
Siluriformes	Callichthyidae	Corydoras_vittatus	gonochorism	NA	NA	NA	NA	NA	NA	NA
Characiformes	Characidae	Corynopoma_riisei	gonochorism	NA	NA	NA	NA	NA	NA	NA
Perciformes	Coryphaenidae	Coryphaena_equiselis	gonochorism	4	145.7	NA	NA	NA	NA	NA
Perciformes	Coryphaenidae	Coryphaena_hippurus	gonochorism	4	210	0.54	0.54	NA	NA	1.3
Gadiformes	Macrouridae	Coryphaenoides_acrolepis	gonochorism	73	104	NA	NA	50	55.5	NA
Gadiformes	Macrouridae	Coryphaenoides_filifer	gonochorism	NA	55	NA	NA	NA	NA	NA
Gadiformes	Macrouridae	Coryphaenoides_leptolepis	gonochorism	NA	62	NA	NA	NA	NA	NA
Gadiformes	Macrouridae	Coryphaenoides_rupestris	gonochorism	54	110	NA	10	46	50.5	NA
Blenniiformes	Blenniidae	Coryphoblennius_galerita	gonochorism	NA	NA	NA	NA	NA	NA	NA
Gobiiformes	Gobiidae	Coryphopterus_alloides	protogyny	NA	4	NA	NA	NA	NA	NA
Gobiiformes	Gobiidae	Coryphopterus_dicrus	protogyny	NA	5	NA	NA	NA	NA	NA
Gobiiformes	Gobiidae	Coryphopterus_eidolon	protogyny	NA	6	NA	NA	NA	NA	NA
Gobiiformes	Gobiidae	Coryphopterus_glaucofraenum	protogyny	NA	8	NA	NA	NA	NA	NA
Gobiiformes	Gobiidae	Coryphopterus_hyalinus	protogyny	NA	2.5	NA	NA	NA	NA	NA
Gobiiformes	Gobiidae	Coryphopterus_lipernes	protogyny	NA	3	NA	NA	NA	NA	NA
Gobiiformes	Gobiidae	Coryphopterus_personatus	protogyny	NA	4	NA	NA	NA	NA	NA
Gobiiformes	Gobiidae	Coryphopterus_thrix	protogyny	NA	5	NA	NA	NA	NA	NA
Syngnathiformes	Syngnathidae	Corythoichthys_amplexus	gonochorism	NA	NA	NA	NA	NA	NA	NA
Syngnathiformes	Syngnathidae	Corythoichthys_flavofasciatus	gonochorism	NA	12	NA	NA	NA	NA	NA
Syngnathiformes	Syngnathidae	Corythoichthys_haematopterus	gonochorism	NA	NA	NA	NA	NA	NA	NA
Syngnathiformes	Syngnathidae	Corythoichthys_intestinalis	gonochorism	NA	NA	NA	NA	NA	NA	NA
Syngnathiformes	Syngnathidae	Corythoichthys_schultzi	gonochorism	NA	16	NA	NA	NA	NA	NA
Syngnathiformes	Syngnathidae	Cosmocampus_albirostris	gonochorism	NA	20	NA	NA	NA	NA	NA
Syngnathiformes	Syngnathidae	Cosmocampus_elucens	gonochorism	NA	15	NA	NA	NA	NA	NA
Scorpaeniformes	Cottidae	Cottus_aleuticus	gonochorism	8	17	NA	NA	NA	NA	NA
Scorpaeniformes	Cottidae	Cottus_asper	gonochorism	7	30	NA	NA	NA	NA	NA
Scorpaeniformes	Cottidae	Cottus_asperrimus	gonochorism	5	9.6	NA	NA	NA	NA	NA
Scorpaeniformes	Cottidae	Cottus_bairdii	gonochorism	2	15	2	2	NA	NA	NA
Scorpaeniformes	Cottidae	Cottus_cognatus	gonochorism	7	12.1	NA	NA	NA	NA	NA
Scorpaeniformes	Cottidae	Cottus_extensus	gonochorism	NA	13	NA	NA	NA	NA	NA
Scorpaeniformes	Cottidae	Cottus_gobio	gonochorism	10	18	NA	NA	NA	NA	NA
Scorpaeniformes	Cottidae	Cottus_greenei	gonochorism	NA	9	NA	NA	NA	NA	NA
Scorpaeniformes	Cottidae	Cottus_hangiongensis	gonochorism	NA	NA	NA	NA	NA	NA	NA
Scorpaeniformes	Cottidae	Cottus_kazika	gonochorism	NA	NA	NA	NA	NA	NA	NA
Scorpaeniformes	Cottidae	Cottus_leiopomus	gonochorism	NA	11	NA	NA	NA	NA	NA
Scorpaeniformes	Cottidae	Cottus_paulus	gonochorism	2	4.5	NA	NA	NA	NA	NA
Scorpaeniformes	Cottidae	Cottus_poecilopus	gonochorism	8	NA	NA	NA	NA	NA	NA
Scorpaeniformes	Cottidae	Cottus_princeps	gonochorism	NA	7	NA	NA	NA	NA	NA
Scorpaeniformes	Cottidae	Cottus_tenuis	gonochorism	NA	9	NA	NA	NA	NA	NA
Cypriniformes	Cyprinidae	Couesius_plumbeus	gonochorism	5	23	NA	3	NA	NA	NA
Atheriniformes	Atherinidae	Craterocephalus_dalhousiensis	gonochorism	NA	8	NA	NA	NA	NA	NA
Atheriniformes	Atherinidae	Craterocephalus_fluviatilis	gonochorism	NA	NA	NA	NA	NA	NA	NA
Atheriniformes	Atherinidae	Craterocephalus_gloveri	gonochorism	NA	NA	NA	NA	NA	NA	NA
Atheriniformes	Atherinidae	Craterocephalus_helenae	gonochorism	NA	NA	NA	NA	NA	NA	NA
Atheriniformes	Atherinidae	Craterocephalus_lentiginosus	gonochorism	NA	NA	NA	NA	NA	NA	NA
Atheriniformes	Atherinidae	Craterocephalus_marianae	gonochorism	NA	NA	NA	NA	NA	NA	NA
Atheriniformes	Atherinidae	Craterocephalus_marjoriae	gonochorism	NA	NA	NA	NA	NA	NA	NA
Atheriniformes	Atherinidae	Craterocephalus_mugiloides	gonochorism	NA	7	NA	NA	NA	NA	NA
Cyprinodontiformes	Goodeidae	Crenichthys_baileyi_baileyi	gonochorism	NA	NA	NA	NA	NA	NA	NA
Cichliformes	Cichlidae	Crenicichla_alta	gonochorism	NA	NA	NA	NA	NA	NA	NA
Cichliformes	Cichlidae	Crenicichla_britskii	gonochorism	NA	NA	NA	NA	NA	NA	NA
Cichliformes	Cichlidae	Crenicichla_cametana	gonochorism	NA	NA	NA	NA	NA	NA	NA
Cichliformes	Cichlidae	Crenicichla_celidochilus	gonochorism	NA	26.8	NA	NA	NA	NA	NA
Cichliformes	Cichlidae	Crenicichla_compressiceps	gonochorism	NA	NA	NA	NA	NA	NA	NA
Cichliformes	Cichlidae	Crenicichla_gaucho	gonochorism	NA	NA	NA	NA	NA	NA	NA
Cichliformes	Cichlidae	Crenicichla_geayi	gonochorism	NA	NA	NA	NA	NA	NA	NA
Cichliformes	Cichlidae	Crenicichla_jupiaensis	gonochorism	NA	NA	NA	NA	NA	NA	NA
Cichliformes	Cichlidae	Crenicichla_lacustris	gonochorism	NA	35.2	NA	NA	NA	NA	NA
Cichliformes	Cichlidae	Crenicichla_lenticulata	gonochorism	NA	NA	NA	NA	NA	NA	NA
Cichliformes	Cichlidae	Crenicichla_lepidota	gonochorism	NA	20.9	NA	NA	NA	NA	NA
Cichliformes	Cichlidae	Crenicichla_lugubris	gonochorism	NA	32.9	NA	NA	NA	NA	NA
Cichliformes	Cichlidae	Crenicichla_macrophthalma	gonochorism	NA	NA	NA	NA	NA	NA	NA
Cichliformes	Cichlidae	Crenicichla_minuano	gonochorism	NA	26	NA	NA	NA	NA	NA
Cichliformes	Cichlidae	Crenicichla_missioneira	gonochorism	NA	28.3	NA	NA	NA	NA	NA
Cichliformes	Cichlidae	Crenicichla_multispinosa	gonochorism	NA	NA	NA	NA	NA	NA	NA
Cichliformes	Cichlidae	Crenicichla_notophthalmus	gonochorism	NA	NA	NA	NA	NA	NA	NA
Cichliformes	Cichlidae	Crenicichla_regani	gonochorism	NA	NA	NA	NA	NA	NA	NA
Cichliformes	Cichlidae	Crenicichla_reticulata	gonochorism	NA	NA	NA	NA	NA	NA	NA
Cichliformes	Cichlidae	Crenicichla_scottii	gonochorism	NA	NA	NA	NA	NA	NA	NA
Cichliformes	Cichlidae	Crenicichla_semifasciata	gonochorism	NA	NA	NA	NA	NA	NA	NA
Cichliformes	Cichlidae	Crenicichla_tendybaguassu	gonochorism	NA	NA	NA	NA	NA	NA	NA
Cichliformes	Cichlidae	Crenicichla_vittata	gonochorism	NA	NA	NA	NA	NA	NA	NA
Mugiliformes	Mugilidae	Crenimugil_crenilabis	gonochorism	NA	60	NA	NA	NA	NA	NA
Characiformes	Crenuchidae	Crenuchus_spilurus	gonochorism	NA	5.7	NA	NA	NA	NA	NA
Gobiiformes	Gobiidae	Croilia_mossambica	gonochorism	NA	6	NA	NA	NA	NA	NA
Perciformes	Epinephelidae	Cromileptes_altivelis	protogyny	NA	70	NA	NA	NA	NA	NA
Cypriniformes	Cyprinidae	Crossocheilus_diplochilus	gonochorism	NA	18.1	NA	NA	NA	NA	NA
Pleuronectiformes	Bothidae	Crossorhombus_kanekonis	gonochorism	NA	NA	NA	NA	NA	NA	NA
Pleuronectiformes	Bothidae	Crossorhombus_kobensis	gonochorism	NA	12	NA	NA	NA	NA	NA
Perciformes	Channichthyidae	Cryodraco_antarcticus	gonochorism	NA	NA	NA	NA	NA	NA	NA
Perciformes	Nototheniidae	Cryothenia_peninsulae	gonochorism	NA	17	NA	NA	NA	NA	NA
Cichliformes	Cichlidae	Cryptoheros_sajica	gonochorism	NA	NA	NA	NA	NA	NA	NA
Cichliformes	Cichlidae	Cryptoheros_spilurus	gonochorism	NA	12	NA	NA	NA	NA	NA
Lophiiformes	Ceratiidae	Cryptopsaras_couesii	gonochorism	NA	44	NA	NA	NA	NA	NA
Perciformes	Scaridae	Cryptotomus_roseus	protogyny	NA	13	NA	NA	NA	NA	NA
Perciformes	Percidae	Crystallaria_asprella	gonochorism	3	16	NA	NA	NA	NA	NA
Gobiiformes	Gobiidae	Crystallogobius_linearis	gonochorism	1	NA	1	1	2.7	NA	NA
Characiformes	Characidae	Ctenobrycon_hauxwellianus	gonochorism	NA	NA	NA	NA	NA	NA	NA
Perciformes	Acanthuridae	Ctenochaetus_binotatus	gonochorism	NA	22	NA	NA	NA	NA	NA
Perciformes	Acanthuridae	Ctenochaetus_striatus	gonochorism	36	26	NA	NA	NA	NA	NA
Cichliformes	Cichlidae	Ctenochromis_horei	gonochorism	NA	NA	NA	NA	NA	NA	NA
Cichliformes	Cichlidae	Ctenochromis_oligacanthus	gonochorism	NA	6.7	NA	NA	NA	NA	NA
Cichliformes	Cichlidae	Ctenochromis_pectoralis	gonochorism	NA	NA	NA	NA	NA	NA	NA
Cichliformes	Cichlidae	Ctenochromis_polli	gonochorism	NA	9.1	NA	NA	NA	NA	NA
Gobiiformes	Gobiidae	Ctenogobius_boleosoma	gonochorism	NA	7.5	NA	NA	NA	NA	NA
Perciformes	Labridae	Ctenolabrus_rupestris	gonochorism	8	18	NA	NA	NA	NA	NA
Characiformes	Ctenoluciidae	Ctenolucius_hujeta	gonochorism	NA	NA	NA	NA	NA	NA	NA
Cypriniformes	Cyprinidae	Ctenopharyngodon_idella	gonochorism	21	150	3	2.83	68.1	68.5	NA
Cichliformes	Cichlidae	Ctenopharynx_pictus	gonochorism	NA	12.6	NA	NA	NA	NA	NA
Anabantiformes	Anabantidae	Ctenopoma_acutirostre	gonochorism	NA	15	NA	NA	NA	NA	NA
Anabantiformes	Anabantidae	Ctenopoma_kingsleyae	gonochorism	NA	NA	NA	NA	NA	NA	NA
Anabantiformes	Anabantidae	Ctenopoma_muriei	gonochorism	NA	NA	NA	NA	NA	NA	NA
Anabantiformes	Anabantidae	Ctenopoma_nigropannosum	gonochorism	NA	NA	NA	NA	NA	NA	NA
Anabantiformes	Anabantidae	Ctenopoma_ocellatum	gonochorism	NA	NA	NA	NA	NA	NA	NA
Anabantiformes	Anabantidae	Ctenopoma_pellegrini	gonochorism	NA	11.2	NA	NA	NA	NA	NA
Cyprinodontiformes	Cyprinodontidae	Cualac_tessellatus	gonochorism	NA	8	NA	NA	NA	NA	NA
Perciformes	Gasterosteidae	Culaea_inconstans	gonochorism	2	8.7	NA	NA	NA	NA	NA
Characiformes	Curimatidae	Curimatopsis_macrolepis	gonochorism	NA	NA	NA	NA	NA	NA	NA
Cichliformes	Cichlidae	Cyathopharynx_furcifer	gonochorism	NA	21	NA	NA	NA	NA	NA
Cypriniformes	Catostomidae	Cycleptus_elongatus	gonochorism	13	93	NA	NA	NA	NA	NA
Tetraodontiformes	Diodontidae	Cyclichthys_spilostylus	gonochorism	NA	34	NA	NA	NA	NA	NA
Scorpaeniformes	Cyclopteridae	Cyclopterus_lumpus	gonochorism	13	61	NA	NA	NA	NA	NA
Stomiiformes	Gonostomatidae	Cyclothone_acclinidens	gonochorism	NA	NA	NA	NA	NA	NA	NA
Stomiiformes	Gonostomatidae	Cyclothone_alba	gonochorism	NA	NA	NA	NA	NA	NA	NA
Stomiiformes	Gonostomatidae	Cyclothone_livida	gonochorism	NA	NA	NA	NA	NA	NA	NA
Stomiiformes	Gonostomatidae	Cyclothone_obscura	gonochorism	NA	NA	NA	NA	NA	NA	NA
Stomiiformes	Gonostomatidae	Cyclothone_pallida	gonochorism	NA	NA	NA	NA	NA	NA	NA
Stomiiformes	Gonostomatidae	Cyclothone_pseudopallida	gonochorism	NA	NA	NA	NA	NA	NA	NA
Stomiiformes	Gonostomatidae	Cyclothone_pygmaea	gonochorism	NA	NA	NA	NA	NA	NA	NA
Stomiiformes	Gonostomatidae	Cyclothone_signata	gonochorism	NA	3	NA	NA	NA	NA	NA
Perciformes	Bathydraconidae	Cygnodraco_mawsoni	gonochorism	NA	NA	NA	NA	NA	NA	NA
Perciformes	Embiotocidae	Cymatogaster_aggregata	gonochorism	9	20.3	NA	NA	NA	NA	NA
Scorpaeniformes	Platycephalidae	Cymbacephalus_staigeri	gonochorism	NA	50	NA	NA	NA	NA	NA
Pleuronectiformes	Cynoglossidae	Cynoglossus_attenuatus	gonochorism	NA	31	NA	NA	NA	NA	NA
Pleuronectiformes	Cynoglossidae	Cynoglossus_bilineatus	gonochorism	NA	NA	NA	NA	NA	NA	NA
Pleuronectiformes	Cynoglossidae	Cynoglossus_browni	gonochorism	NA	NA	NA	NA	NA	NA	NA
Pleuronectiformes	Cynoglossidae	Cynoglossus_cynoglossus	gonochorism	NA	20	NA	NA	NA	NA	NA
Pleuronectiformes	Cynoglossidae	Cynoglossus_interruptus	gonochorism	NA	NA	NA	NA	NA	NA	NA
Pleuronectiformes	Cynoglossidae	Cynoglossus_itinus	gonochorism	NA	NA	NA	NA	NA	NA	NA
Pleuronectiformes	Cynoglossidae	Cynoglossus_joyneri	gonochorism	NA	NA	NA	NA	NA	NA	NA
Pleuronectiformes	Cynoglossidae	Cynoglossus_kopsii	gonochorism	NA	NA	NA	NA	NA	NA	NA
Pleuronectiformes	Cynoglossidae	Cynoglossus_lida	gonochorism	NA	NA	NA	NA	17	17.9	NA
Pleuronectiformes	Cynoglossidae	Cynoglossus_lighti	gonochorism	NA	22	NA	NA	NA	NA	NA
Pleuronectiformes	Cynoglossidae	Cynoglossus_lingua	gonochorism	NA	45	NA	NA	NA	NA	NA
Pleuronectiformes	Cynoglossidae	Cynoglossus_macrostomus	gonochorism	NA	17.3	NA	NA	NA	NA	NA
Pleuronectiformes	Cynoglossidae	Cynoglossus_marleyi	gonochorism	NA	35	NA	NA	NA	NA	NA
Pleuronectiformes	Cynoglossidae	Cynoglossus_oligolepis	gonochorism	NA	NA	NA	NA	NA	NA	NA
Pleuronectiformes	Cynoglossidae	Cynoglossus_puncticeps	gonochorism	NA	NA	NA	NA	NA	NA	NA
Pleuronectiformes	Cynoglossidae	Cynoglossus_robustus	gonochorism	5.5	NA	NA	NA	NA	NA	NA
Pleuronectiformes	Cynoglossidae	Cynoglossus_senegalensis	gonochorism	NA	66.5	NA	NA	NA	NA	NA
Pleuronectiformes	Cynoglossidae	Cynoglossus_sinicus	gonochorism	NA	NA	NA	NA	NA	NA	NA
Perciformes	Sciaenidae	Cynoscion_analis	gonochorism	NA	47	NA	NA	NA	NA	NA
Perciformes	Sciaenidae	Cynoscion_jamaicensis	gonochorism	NA	50	NA	NA	25	25.1	NA
Perciformes	Sciaenidae	Cynoscion_nebulosus	gonochorism	18	100	1	NA	21	NA	NA
Perciformes	Sciaenidae	Cynoscion_regalis	gonochorism	NA	98	NA	NA	NA	NA	NA
Perciformes	Sciaenidae	Cynoscion_striatus	gonochorism	NA	60	NA	3	NA	31	NA
Cichliformes	Cichlidae	Cynotilapia_afra	gonochorism	NA	NA	NA	NA	NA	NA	NA
Cichliformes	Cichlidae	Cyphotilapia_frontosa	gonochorism	NA	33	NA	NA	NA	NA	NA
Cichliformes	Cichlidae	Cyprichromis_leptosoma	gonochorism	NA	11	NA	NA	NA	NA	NA
Cichliformes	Cichlidae	Cyprichromis_microlepidotus	gonochorism	NA	11	NA	NA	NA	NA	NA
Cypriniformes	Cyprinidae	Cyprinella_alvarezdelvillari	gonochorism	NA	NA	NA	NA	NA	NA	NA
Cypriniformes	Cyprinidae	Cyprinella_bocagrande	gonochorism	NA	NA	NA	NA	NA	NA	NA
Cypriniformes	Cyprinidae	Cyprinella_caerulea	gonochorism	NA	10	NA	NA	NA	NA	NA
Cypriniformes	Cyprinidae	Cyprinella_callitaenia	gonochorism	NA	9	NA	NA	NA	NA	NA
Cypriniformes	Cyprinidae	Cyprinella_formosa	gonochorism	NA	9	NA	NA	NA	NA	NA
Cypriniformes	Cyprinidae	Cyprinella_panarcys	gonochorism	NA	NA	NA	NA	NA	NA	NA
Cypriniformes	Cyprinidae	Cyprinella_proserpina	gonochorism	NA	7.5	NA	NA	NA	NA	NA
Cypriniformes	Cyprinidae	Cyprinella_xanthicara	gonochorism	NA	NA	NA	NA	NA	NA	NA
Cyprinodontiformes	Cyprinodontidae	Cyprinodon_albivelis	gonochorism	NA	NA	NA	NA	NA	NA	NA
Cyprinodontiformes	Cyprinodontidae	Cyprinodon_alvarezi	gonochorism	NA	5	NA	NA	NA	NA	NA
Cyprinodontiformes	Cyprinodontidae	Cyprinodon_artifrons	gonochorism	NA	6	NA	NA	NA	NA	NA
Cyprinodontiformes	Cyprinodontidae	Cyprinodon_atrorus	gonochorism	NA	4	NA	NA	NA	NA	NA
Cyprinodontiformes	Cyprinodontidae	Cyprinodon_bifasciatus	gonochorism	NA	6	NA	NA	NA	NA	NA
Cyprinodontiformes	Cyprinodontidae	Cyprinodon_bondi	gonochorism	NA	7	NA	NA	NA	NA	NA
Cyprinodontiformes	Cyprinodontidae	Cyprinodon_bovinus	gonochorism	NA	5.6	NA	NA	NA	NA	NA
Cyprinodontiformes	Cyprinodontidae	Cyprinodon_dearborni	gonochorism	NA	4	NA	NA	NA	NA	NA
Cyprinodontiformes	Cyprinodontidae	Cyprinodon_diabolis	gonochorism	NA	3	NA	NA	NA	NA	NA
Cyprinodontiformes	Cyprinodontidae	Cyprinodon_elegans	gonochorism	NA	6.2	NA	NA	NA	NA	NA
Cyprinodontiformes	Cyprinodontidae	Cyprinodon_eremus	gonochorism	3	NA	NA	NA	NA	NA	NA
Cyprinodontiformes	Cyprinodontidae	Cyprinodon_eximius	gonochorism	NA	5	NA	NA	NA	NA	NA
Cyprinodontiformes	Cyprinodontidae	Cyprinodon_fontinalis	gonochorism	NA	6	NA	NA	NA	NA	NA
Cyprinodontiformes	Cyprinodontidae	Cyprinodon_higuey	gonochorism	NA	4	NA	NA	NA	NA	NA
Cyprinodontiformes	Cyprinodontidae	Cyprinodon_hubbsi	gonochorism	NA	5	NA	NA	NA	NA	NA
Cyprinodontiformes	Cyprinodontidae	Cyprinodon_macrolepis	gonochorism	NA	5	NA	NA	NA	NA	NA
Cyprinodontiformes	Cyprinodontidae	Cyprinodon_macularius	gonochorism	2	5	NA	NA	NA	NA	NA
Cyprinodontiformes	Cyprinodontidae	Cyprinodon_meeki	gonochorism	NA	5	NA	NA	NA	NA	NA
Cyprinodontiformes	Cyprinodontidae	Cyprinodon_nazas	gonochorism	NA	5	NA	NA	NA	NA	NA
Cyprinodontiformes	Cyprinodontidae	Cyprinodon_nevadensis_nevadensis	gonochorism	NA	NA	NA	NA	NA	NA	NA
Cyprinodontiformes	Cyprinodontidae	Cyprinodon_nichollsi	gonochorism	NA	9	NA	NA	NA	NA	NA
Cyprinodontiformes	Cyprinodontidae	Cyprinodon_pachycephalus	gonochorism	NA	5	NA	NA	NA	NA	NA
Cyprinodontiformes	Cyprinodontidae	Cyprinodon_pecosensis	gonochorism	NA	5	NA	NA	NA	NA	NA
Cyprinodontiformes	Cyprinodontidae	Cyprinodon_pisteri	gonochorism	NA	NA	NA	NA	NA	NA	NA
Cyprinodontiformes	Cyprinodontidae	Cyprinodon_radiosus	gonochorism	2	4	NA	NA	NA	NA	NA
Cyprinodontiformes	Cyprinodontidae	Cyprinodon_riverendi	gonochorism	NA	7	NA	NA	NA	NA	NA
Cyprinodontiformes	Cyprinodontidae	Cyprinodon_rubrofluviatilis	gonochorism	NA	6	NA	NA	NA	NA	NA
Cyprinodontiformes	Cyprinodontidae	Cyprinodon_salinus_salinus	gonochorism	NA	NA	NA	NA	NA	NA	NA
Cyprinodontiformes	Cyprinodontidae	Cyprinodon_tularosa	gonochorism	5	5	NA	NA	NA	NA	NA
Cyprinodontiformes	Cyprinodontidae	Cyprinodon_variegatus_variegatus	gonochorism	NA	NA	NA	NA	NA	NA	NA
Cyprinodontiformes	Cyprinodontidae	Cyprinodon_veronicae	gonochorism	NA	5.5	NA	NA	NA	NA	NA
Beloniformes	Exocoetidae	Cypselurus_angusticeps	gonochorism	NA	NA	NA	NA	NA	NA	NA
Beloniformes	Exocoetidae	Cypselurus_callopterus	gonochorism	NA	30	NA	NA	NA	NA	NA
Beloniformes	Exocoetidae	Cypselurus_hexazona	gonochorism	NA	NA	NA	NA	NA	NA	NA
Beloniformes	Exocoetidae	Cypselurus_poecilopterus	gonochorism	NA	27	NA	NA	NA	NA	NA
Cichliformes	Cichlidae	Cyrtocara_moorii	gonochorism	NA	20	NA	NA	NA	NA	NA
Perciformes	Channichthyidae	Dacodraco_hunteri	gonochorism	NA	29	NA	NA	NA	NA	NA
Perciformes	Callionymidae	Dactylopus_dactylopus	gonochorism	NA	30	NA	NA	NA	NA	NA
Esociformes	Umbridae	Dallia_pectoralis	gonochorism	8	33	2.5	2.5	NA	NA	NA
Stomiiformes	Sternoptychidae	Danaphos_oculatus	gonochorism	NA	5.7	NA	NA	NA	NA	NA
Cypriniformes	Cyprinidae	Danio_albolineatus	gonochorism	NA	NA	NA	NA	NA	NA	NA
Cypriniformes	Cyprinidae	Danio_erythromicron	gonochorism	NA	NA	NA	NA	NA	NA	NA
Cypriniformes	Cyprinidae	Danio_kerri	gonochorism	NA	5	NA	NA	NA	NA	NA
Cypriniformes	Cyprinidae	Danio_nigrofasciatus	gonochorism	NA	NA	NA	NA	NA	NA	NA
Cypriniformes	Cyprinidae	Danio_rerio	gonochorism	NA	NA	NA	NA	NA	NA	NA
Perciformes	Pomacentridae	Dascyllus_albisella	gonochorism	NA	13	NA	NA	NA	NA	NA
Perciformes	Pomacentridae	Dascyllus_aruanus	protogyny	6	10	NA	NA	NA	NA	NA
Perciformes	Pomacentridae	Dascyllus_carneus	protogyny	NA	7	NA	NA	NA	NA	NA
Perciformes	Pomacentridae	Dascyllus_flavicaudus	protogyny	NA	12	NA	NA	NA	NA	NA
Perciformes	Pomacentridae	Dascyllus_marginatus	protogyny	NA	6	NA	NA	NA	NA	NA
Perciformes	Pomacentridae	Dascyllus_melanurus	protogyny	NA	8	NA	NA	NA	NA	NA
Perciformes	Pomacentridae	Dascyllus_reticulatus	protogyny	NA	9	NA	NA	NA	NA	NA
Perciformes	Pomacentridae	Dascyllus_trimaculatus	gonochorism	NA	14	NA	NA	NA	NA	NA
Perciformes	Carangidae	Decapterus_macarellus	gonochorism	NA	46	NA	NA	NA	NA	NA
Perciformes	Carangidae	Decapterus_macrosoma	gonochorism	NA	35	NA	NA	NA	NA	NA
Perciformes	Carangidae	Decapterus_punctatus	gonochorism	NA	NA	NA	NA	NA	NA	NA
Perciformes	Carangidae	Decapterus_russelli	gonochorism	NA	45	NA	NA	13	13.5	NA
Cypriniformes	Cyprinidae	Delminichthys_adspersus	gonochorism	NA	NA	NA	NA	NA	NA	NA
Cypriniformes	Cyprinidae	Delminichthys_ghetaldii	gonochorism	NA	NA	NA	NA	NA	NA	NA
Cypriniformes	Catostomidae	Deltistes_luxatus	gonochorism	57	86	NA	NA	NA	NA	NA
Scorpaeniformes	Scorpaenidae	Dendrochirus_brachypterus	gonochorism	NA	17	NA	NA	NA	NA	NA
Scorpaeniformes	Scorpaenidae	Dendrochirus_zebra	gonochorism	NA	NA	NA	NA	NA	NA	NA
Perciformes	Sparidae	Dentex_canariensis	gonochorism	NA	NA	NA	NA	22.3	21.9	NA
Perciformes	Sparidae	Dentex_dentex	gonochorism	22	100	2.5	2.5	50	34.6	4
Perciformes	Sparidae	Dentex_gibbosus	protogyny	16	NA	NA	NA	38.6	34.7	2.6
Perciformes	Sparidae	Dentex_macrophthalmus	gonochorism	NA	65	NA	NA	11.77	10.83	4.5
Perciformes	Sparidae	Dentex_maroccanus	gonochorism	10	45	2	NA	13	NA	0.84
Clupeiformes	Denticipitidae	Denticeps_clupeoides	gonochorism	NA	15	NA	NA	NA	NA	NA
Beloniformes	Zenarchopteridae	Dermogenys_pusilla	gonochorism	NA	16.1	NA	NA	NA	NA	NA
Cypriniformes	Cyprinidae	Devario_aequipinnatus	gonochorism	NA	15	NA	NA	NA	NA	NA
Cypriniformes	Cyprinidae	Devario_devario	gonochorism	NA	10	NA	NA	NA	NA	NA
Cypriniformes	Cyprinidae	Devario_malabaricus	gonochorism	NA	12	NA	NA	NA	NA	NA
Cypriniformes	Cyprinidae	Devario_pathirana	gonochorism	NA	NA	NA	NA	NA	NA	NA
Pleuronectiformes	Pleuronectidae	Dexistes_rikuzenius	gonochorism	NA	NA	NA	NA	NA	NA	NA
Ophidiiformes	Bythitidae	Diancistrus_fuscus	gonochorism	NA	NA	NA	NA	NA	NA	NA
Siluriformes	Callichthyidae	Dianema_longibarbis	gonochorism	NA	NA	NA	NA	NA	NA	NA
Myctophiformes	Myctophidae	Diaphus_theta	gonochorism	NA	11.4	NA	NA	NA	NA	NA
Perciformes	Moronidae	Dicentrarchus_labrax	gonochorism	30	103	2	4	20	35.5	5.3
Perciformes	Moronidae	Dicentrarchus_punctatus	gonochorism	NA	70	NA	NA	NA	NA	5
Centrarchiformes	Dichistiidae	Dichistius_capensis	gonochorism	NA	80	NA	NA	31	34	NA
Pleuronectiformes	Soleidae	Dicologlossa_cuneata	gonochorism	NA	NA	NA	NA	14	17.1	NA
Pleuronectiformes	Soleidae	Dicologlossa_hexophthalma	gonochorism	NA	20	NA	NA	NA	NA	NA
Ophidiiformes	Ophidiidae	Dicrolene_introniger	gonochorism	NA	35	NA	NA	NA	NA	NA
Cichliformes	Cichlidae	Dicrossus_filamentosus	gonochorism	NA	NA	NA	NA	NA	NA	NA
Perciformes	Stichaeidae	Dictyosoma_burgeri	gonochorism	NA	NA	NA	NA	NA	NA	NA
Cichliformes	Cichlidae	Dimidiochromis_compressiceps	gonochorism	NA	23	NA	NA	NA	NA	NA
Cichliformes	Cichlidae	Dimidiochromis_kiwinge	gonochorism	NA	30	NA	NA	NA	NA	NA
Ophidiiformes	Bythitidae	Dinematichthys_iluocoeteoides	gonochorism	NA	NA	NA	NA	NA	4.75	NA
Tetraodontiformes	Diodontidae	Diodon_holocanthus	gonochorism	NA	50	NA	NA	NA	NA	NA
Tetraodontiformes	Diodontidae	Diodon_hystrix	gonochorism	NA	91	NA	NA	NA	NA	NA
Tetraodontiformes	Diodontidae	Diodon_liturosus	gonochorism	NA	65	NA	NA	NA	NA	NA
Tetraodontiformes	Diodontidae	Diodon_nicthemerus	gonochorism	NA	40	NA	NA	NA	NA	NA
Myctophiformes	Myctophidae	Diogenichthys_atlanticus	gonochorism	NA	NA	NA	NA	NA	NA	NA
Myctophiformes	Myctophidae	Diogenichthys_laternatus	gonochorism	NA	5	NA	NA	NA	NA	NA
Cypriniformes	Cyprinidae	Dionda_diaboli	gonochorism	NA	6.4	NA	NA	NA	NA	NA
Ophidiiformes	Bythitidae	Diplacanthopoma_brachysoma	gonochorism	NA	NA	NA	NA	NA	NA	NA
Gobiesociformes	Gobiesocidae	Diplecogaster_bimaculata_bimaculata	gonochorism	NA	NA	NA	NA	NA	NA	NA
Perciformes	Serranidae	Diplectrum_bivittatum	simultaneous	NA	25	NA	1	NA	9	NA
Perciformes	Serranidae	Diplectrum_formosum	simultaneous	7	30	1.01	1.13	NA	NA	NA
Perciformes	Serranidae	Diplectrum_pacificum	simultaneous	6	34	NA	NA	NA	NA	NA
Perciformes	Sparidae	Diplodus_annularis	protandry	7	27.5	1.75	2.25	10.6	11.1	5
Perciformes	Sparidae	Diplodus_argenteus_argenteus	protandry	NA	NA	NA	NA	NA	20.3	6
Perciformes	Sparidae	Diplodus_bellottii	gonochorism	NA	NA	NA	NA	NA	NA	4.44
Perciformes	Sparidae	Diplodus_cervinus_cervinus	gonochorism	NA	NA	NA	NA	25	NA	2.6
Perciformes	Sparidae	Diplodus_puntazzo	gonochorism	NA	60	NA	NA	28.1	29.2	3.8
Perciformes	Sparidae	Diplodus_sargus_cadenati	protandry	12	NA	NA	NA	20.1	21.6	5
Perciformes	Sparidae	Diplodus_sargus_kotschyi	protandry	NA	NA	NA	NA	NA	NA	4.1
Perciformes	Sparidae	Diplodus_sargus_sargus	protandry	10	NA	3	4	20	25	4.72
Perciformes	Sparidae	Diplodus_vulgaris	gonochorism	NA	45	4	4	17.6	17.1	2.8
Perciformes	Callionymidae	Diplogrammus_goramensis	gonochorism	NA	10	NA	NA	NA	NA	NA
Stomiiformes	Gonostomatidae	Diplophos_taenia	gonochorism	NA	NA	NA	NA	NA	NA	NA
Scombriformes	Gempylidae	Diplospinus_multistriatus	gonochorism	NA	NA	NA	NA	NA	NA	NA
Perciformes	Caesionidae	Dipterygonotus_balteatus	gonochorism	NA	14	NA	NA	NA	NA	NA
Beryciformes	Diretmidae	Diretmichthys_parini	gonochorism	NA	40	NA	NA	NA	NA	NA
Beryciformes	Diretmidae	Diretmus_argenteus	gonochorism	NA	27.6	NA	NA	NA	NA	NA
Perciformes	Pomacentridae	Dischistodus_chrysopoecilus	gonochorism	NA	15	NA	NA	NA	NA	NA
Perciformes	Pomacentridae	Dischistodus_melanotus	gonochorism	NA	16	NA	NA	NA	NA	NA
Perciformes	Pomacentridae	Dischistodus_perspicillatus	gonochorism	NA	18	NA	NA	NA	NA	NA
Perciformes	Pomacentridae	Dischistodus_prosopotaenia	gonochorism	NA	18.5	NA	NA	NA	NA	NA
Perciformes	Pomacentridae	Dischistodus_pseudochrysopoecilus	gonochorism	NA	18	NA	NA	NA	NA	NA
Perciformes	Nototheniidae	Dissostichus_eleginoides	gonochorism	31	215	NA	NA	NA	NA	NA
Perciformes	Nototheniidae	Dissostichus_mawsoni	gonochorism	39	200	NA	NA	NA	NA	NA
Characiformes	Distichodontidae	Distichodus_affinis	gonochorism	NA	20	NA	NA	NA	NA	NA
Perciformes	Embiotocidae	Ditrema_jordani	gonochorism	NA	NA	NA	NA	NA	NA	NA
Perciformes	Embiotocidae	Ditrema_temminckii_pacificum	gonochorism	NA	NA	NA	NA	NA	NA	NA
Perciformes	Embiotocidae	Ditrema_temminckii_temminckii	gonochorism	NA	NA	NA	NA	NA	NA	NA
Perciformes	Embiotocidae	Ditrema_viride	gonochorism	NA	NA	NA	NA	NA	NA	NA
Osmeriformes	Bathylagidae	Dolicholagus_longirostris	gonochorism	NA	NA	NA	NA	NA	NA	NA
Perciformes	Artedidraconidae	Dolloidraco_longedorsalis	gonochorism	NA	13.7	NA	NA	NA	NA	NA
Gobiiformes	Eleotridae	Dormitator_maculatus	gonochorism	NA	70	NA	NA	NA	NA	NA
Clupeiformes	Clupeidae	Dorosoma_cepedianum	gonochorism	10	NA	2	2	27	36.1	NA
Clupeiformes	Clupeidae	Dorosoma_petenense	gonochorism	4	33	2	2	NA	NA	NA
Syngnathiformes	Syngnathidae	Doryrhamphus_excisus_excisus	gonochorism	NA	7	NA	NA	NA	NA	NA
Perciformes	Callionymidae	Draculo_celetus	gonochorism	NA	4.5	NA	NA	NA	NA	NA
Syngnathiformes	Syngnathidae	Dunckerocampus_pessuliferus	gonochorism	NA	16	NA	NA	NA	NA	NA
Perciformes	Echeneidae	Echeneis_naucrates	gonochorism	NA	110	NA	NA	NA	NA	NA
Perciformes	Echeneidae	Echeneis_neucratoides	gonochorism	NA	75	NA	NA	NA	NA	NA
Perciformes	Trachinidae	Echiichthys_vipera	gonochorism	NA	NA	NA	NA	NA	NA	NA
Lophiiformes	Antennariidae	Echinophryne_crassispina	gonochorism	NA	7	NA	NA	NA	NA	NA
Lophiiformes	Antennariidae	Echinophryne_mitchellii	gonochorism	NA	NA	NA	NA	NA	NA	NA
Ophidiiformes	Carapidae	Echiodon_cryomargarites	gonochorism	NA	41	NA	NA	NA	NA	NA
Gobiiformes	Gobiidae	Economidichthys_pygmaeus	gonochorism	NA	5.4	NA	NA	NA	NA	NA
Gobiiformes	Gobiidae	Economidichthys_trichonis	gonochorism	1.75	3	NA	NA	NA	NA	NA
Blenniiformes	Blenniidae	Ecsenius_bicolor	gonochorism	NA	11	NA	NA	NA	NA	NA
Blenniiformes	Blenniidae	Ecsenius_midas	gonochorism	NA	13	NA	NA	NA	NA	NA
Blenniiformes	Blenniidae	Ecsenius_nalolo	gonochorism	NA	6.5	NA	NA	NA	NA	NA
Blenniiformes	Blenniidae	Ecsenius_opsifrontalis	gonochorism	NA	5	NA	NA	NA	NA	NA
Blenniiformes	Blenniidae	Ecsenius_pardus	gonochorism	NA	NA	NA	NA	NA	NA	NA
Gymnotiformes	Sternopygidae	Eigenmannia_virescens	gonochorism	NA	NA	NA	NA	13	11	NA
Gobiiformes	Gobiidae	Elacatinus_evelynae	gonochorism	NA	4	NA	NA	NA	NA	NA
Gobiiformes	Gobiidae	Elacatinus_genie	gonochorism	NA	4.5	NA	NA	NA	NA	NA
Gobiiformes	Gobiidae	Elacatinus_illecebrosus	gonochorism	NA	4	NA	NA	NA	NA	NA
Gobiiformes	Gobiidae	Elacatinus_oceanops	gonochorism	NA	5	NA	NA	NA	NA	NA
Gobiiformes	Gobiidae	Elacatinus_prochilos	gonochorism	NA	4	NA	NA	NA	NA	NA
Gobiiformes	Gobiidae	Elacatinus_randalli	gonochorism	NA	4.55	NA	NA	NA	NA	NA
Perciformes	Carangidae	Elagatis_bipinnulata	gonochorism	6	180	NA	NA	NA	NA	NA
Centrarchiformes	Elassomatidae	Elassoma_alabamae	gonochorism	NA	NA	NA	NA	NA	NA	NA
Centrarchiformes	Elassomatidae	Elassoma_boehlkei	gonochorism	1.5	3.3	NA	NA	NA	NA	NA
Centrarchiformes	Elassomatidae	Elassoma_evergladei	gonochorism	NA	3.4	NA	NA	NA	NA	NA
Centrarchiformes	Elassomatidae	Elassoma_okefenokee	gonochorism	NA	3.4	NA	NA	NA	NA	NA
Centrarchiformes	Elassomatidae	Elassoma_zonatum	gonochorism	3	4.7	NA	NA	NA	NA	NA
Myctophiformes	Myctophidae	Electrona_risso	gonochorism	1.5	NA	NA	NA	NA	NA	NA
Perciformes	Eleginopsidae	Eleginops_maclovinus	protandry	NA	90	NA	NA	NA	NA	NA
Gadiformes	Gadidae	Eleginus_gracilis	gonochorism	15	55	2.5	2.5	NA	30	NA
Gadiformes	Gadidae	Eleginus_nawaga	gonochorism	12	42	NA	NA	NA	NA	NA
Gobiiformes	Eleotridae	Eleotris_fusca	gonochorism	NA	26	NA	NA	NA	NA	NA
Gobiiformes	Eleotridae	Eleotris_melanosoma	gonochorism	NA	NA	NA	NA	NA	NA	NA
Gobiiformes	Eleotridae	Eleotris_sandwicensis	gonochorism	NA	NA	NA	NA	NA	NA	NA
Perciformes	Polynemidae	Eleutheronema_tetradactylum	protandry	NA	200	NA	NA	20.1	NA	NA
Mugiliformes	Mugilidae	Ellochelon_vaigiensis	gonochorism	NA	63	NA	NA	NA	NA	NA
Cypriniformes	Cyprinidae	Elopichthys_bambusa	gonochorism	NA	200	NA	NA	NA	NA	NA
Elopiformes	Elopidae	Elops_affinis	gonochorism	NA	91	NA	NA	NA	NA	NA
Elopiformes	Elopidae	Elops_saurus	gonochorism	NA	100	NA	NA	NA	NA	NA
Pleuronectiformes	Pleuronectidae	Embassichthys_bathybius	gonochorism	NA	47	NA	NA	NA	NA	NA
Perciformes	Embiotocidae	Embiotoca_jacksoni	gonochorism	10	39	NA	NA	NA	NA	NA
Perciformes	Embiotocidae	Embiotoca_lateralis	gonochorism	10	38	NA	NA	NA	NA	NA
Blenniiformes	Chaenopsidae	Emblemariopsis_pricei	gonochorism	NA	NA	NA	NA	NA	NA	NA
Gadiformes	Lotidae	Enchelyopus_cimbrius	gonochorism	9	41	3	3	NA	NA	NA
Clupeiformes	Engraulidae	Encrasicholina_devisi	gonochorism	1.7	NA	NA	NA	NA	NA	NA
Clupeiformes	Engraulidae	Engraulis_anchoita	gonochorism	NA	NA	NA	NA	9	9.2	NA
Clupeiformes	Engraulidae	Engraulis_australis	gonochorism	6	NA	NA	NA	NA	NA	NA
Clupeiformes	Engraulidae	Engraulis_encrasicolus	gonochorism	5	NA	1	1	13	11.75	5.9
Clupeiformes	Engraulidae	Engraulis_eurystole	gonochorism	NA	15.5	NA	NA	NA	NA	NA
Clupeiformes	Engraulidae	Engraulis_japonicus	gonochorism	4	18	1	1	NA	NA	NA
Clupeiformes	Engraulidae	Engraulis_mordax	gonochorism	7	NA	NA	1	NA	NA	NA
Clupeiformes	Engraulidae	Engraulis_ringens	gonochorism	3	NA	NA	NA	NA	NA	NA
Syngnathiformes	Syngnathidae	Enneacampus_ansorgii	gonochorism	NA	NA	NA	NA	NA	NA	NA
Perciformes	Centrarchidae	Enneacanthus_chaetodon	gonochorism	NA	10	NA	NA	NA	NA	NA
Perciformes	Centrarchidae	Enneacanthus_gloriosus	gonochorism	NA	9.5	NA	NA	NA	NA	NA
Perciformes	Centrarchidae	Enneacanthus_obesus	gonochorism	NA	9.5	NA	NA	NA	NA	NA
Syngnathiformes	Syngnathidae	Entelurus_aequoreus	gonochorism	NA	60	NA	NA	NA	NA	NA
Blenniiformes	Blenniidae	Entomacrodus_cadenati	gonochorism	NA	NA	NA	NA	NA	NA	NA
Blenniiformes	Blenniidae	Entomacrodus_chiostictus	gonochorism	NA	7.5	NA	NA	NA	NA	NA
Blenniiformes	Blenniidae	Entomacrodus_epalzeocheilos	gonochorism	NA	NA	NA	NA	NA	NA	NA
Blenniiformes	Blenniidae	Entomacrodus_nigricans	gonochorism	NA	10	NA	NA	NA	NA	NA
Blenniiformes	Blenniidae	Entomacrodus_niuafoouensis	gonochorism	NA	12	NA	NA	NA	NA	NA
Blenniiformes	Blenniidae	Entomacrodus_striatus	gonochorism	NA	11	NA	NA	NA	NA	NA
Pleuronectiformes	Pleuronectidae	Eopsetta_grigorjewi	gonochorism	NA	60	NA	NA	NA	NA	NA
Pleuronectiformes	Pleuronectidae	Eopsetta_jordani	gonochorism	35	70	6.5	7.5	36.5	42	NA
Cypriniformes	Cyprinidae	Epalzeorhynchos_bicolor	gonochorism	NA	12	NA	NA	NA	NA	NA
Cypriniformes	Cyprinidae	Epalzeorhynchos_frenatus	gonochorism	NA	15	NA	NA	NA	NA	NA
Cypriniformes	Cyprinidae	Epalzeorhynchos_kalopterus	gonochorism	NA	16	NA	NA	NA	NA	NA
Perciformes	Labridae	Epibulus_insidiator	protogyny	NA	NA	NA	NA	NA	NA	NA
Centrarchiformes	Epigonidae	Epigonus_denticulatus	gonochorism	NA	20	NA	NA	NA	NA	NA
Centrarchiformes	Epigonidae	Epigonus_telescopus	gonochorism	104	75	NA	NA	NA	NA	NA
Perciformes	Epinephelidae	Epinephelus_adscensionis	protogyny	12	65	NA	NA	28	33	NA
Perciformes	Epinephelidae	Epinephelus_aeneus	protogyny	NA	120	NA	6	NA	55	NA
Perciformes	Epinephelidae	Epinephelus_akaara	protogyny	NA	NA	NA	NA	NA	NA	NA
Perciformes	Epinephelidae	Epinephelus_areolatus	protogyny	15	47	NA	NA	24.3	NA	NA
Perciformes	Epinephelidae	Epinephelus_awoara	protogyny	NA	60	NA	NA	NA	NA	NA
Perciformes	Epinephelidae	Epinephelus_bruneus	protogyny	NA	136	NA	NA	NA	NA	NA
Perciformes	Epinephelidae	Epinephelus_chlorostigma	protogyny	29	80	NA	2.75	39	25.5	NA
Perciformes	Epinephelidae	Epinephelus_coioides	protogyny	22	120	NA	2.5	92	41.33	NA
Perciformes	Epinephelidae	Epinephelus_costae	protogyny	NA	NA	NA	NA	NA	NA	NA
Perciformes	Epinephelidae	Epinephelus_daemelii	protogyny	NA	200	NA	NA	NA	NA	NA
Perciformes	Epinephelidae	Epinephelus_diacanthus	protogyny	NA	55	NA	NA	NA	NA	0.5
Perciformes	Epinephelidae	Epinephelus_drummondhayi	protogyny	45	110	NA	4.5	NA	52.5	NA
Perciformes	Epinephelidae	Epinephelus_fasciatus	protogyny	21	40	NA	NA	14.5	11.8	0.55
Perciformes	Epinephelidae	Epinephelus_fuscoguttatus	protogyny	40	120	NA	NA	NA	NA	6
Perciformes	Epinephelidae	Epinephelus_guttatus	protogyny	22	76	3	3	31.4	23	1
Perciformes	Epinephelidae	Epinephelus_howlandi	protogyny	NA	55	NA	NA	NA	NA	NA
Perciformes	Epinephelidae	Epinephelus_labriformis	protogyny	30	60	NA	NA	NA	NA	NA
Perciformes	Epinephelidae	Epinephelus_latifasciatus	gonochorism	NA	NA	NA	NA	61	66	NA
Perciformes	Epinephelidae	Epinephelus_malabaricus	protogyny	NA	234	NA	NA	82	64	NA
Perciformes	Epinephelidae	Epinephelus_marginatus	protogyny	60	150	NA	5	74	54.5	1.8
Perciformes	Epinephelidae	Epinephelus_merra	protogyny	NA	32	NA	NA	NA	NA	0.4
Perciformes	Epinephelidae	Epinephelus_morio	protogyny	25	125	NA	4	38.8	68.05	0.3
Perciformes	Epinephelidae	Epinephelus_ongus	protogyny	30	40	NA	NA	NA	NA	0.6
Perciformes	Epinephelidae	Epinephelus_rivulatus	protogyny	24	45	NA	NA	NA	NA	NA
Perciformes	Epinephelidae	Epinephelus_striatus	gonochorism	29	122	5	5	44	50.4	9.38
Perciformes	Epinephelidae	Epinephelus_tauvina	protogyny	NA	100	NA	5	NA	55	0.8
Perciformes	Epinephelidae	Epinephelus_tukula	protogyny	26	200	NA	NA	NA	NA	NA
Cyprinodontiformes	Nothobranchiidae	Epiplatys_bifasciatus	gonochorism	NA	6	NA	NA	NA	NA	NA
Cyprinodontiformes	Nothobranchiidae	Epiplatys_chaperi	gonochorism	NA	6	NA	NA	NA	NA	NA
Cyprinodontiformes	Nothobranchiidae	Epiplatys_lamottei	gonochorism	NA	7	NA	NA	NA	NA	NA
Cyprinodontiformes	Nothobranchiidae	Epiplatys_maeseni	gonochorism	NA	NA	NA	NA	NA	NA	NA
Cyprinodontiformes	Nothobranchiidae	Epiplatys_roloffi	gonochorism	NA	6	NA	NA	NA	NA	NA
Cyprinodontiformes	Nothobranchiidae	Epiplatys_sexfasciatus_sexfasciatus	gonochorism	NA	NA	NA	NA	NA	NA	NA
Cyprinodontiformes	Nothobranchiidae	Epiplatys_singa	gonochorism	NA	6	NA	NA	NA	NA	NA
Cichliformes	Cichlidae	Eretmodus_cyanostictus	gonochorism	NA	9	NA	NA	NA	NA	NA
Cypriniformes	Cyprinidae	Erimystax_cahni	gonochorism	NA	9.4	NA	NA	NA	NA	NA
Cypriniformes	Catostomidae	Erimyzon_sucetta	gonochorism	8	41	NA	NA	NA	NA	NA
Perciformes	Stichaeidae	Ernogrammus_hexagrammus	gonochorism	NA	NA	NA	NA	NA	NA	NA
Cypriniformes	Cyprinidae	Esomus_metallicus	gonochorism	NA	NA	NA	NA	NA	NA	NA
Esociformes	Esocidae	Esox_americanus_americanus	gonochorism	NA	NA	NA	NA	NA	NA	NA
Esociformes	Esocidae	Esox_lucius	gonochorism	30	150	2.44	3.06	NA	NA	NA
Esociformes	Esocidae	Esox_masquinongy	gonochorism	30	183	4	5	NA	NA	NA
Esociformes	Esocidae	Esox_niger	gonochorism	9	99	2.5	2.5	NA	NA	NA
Esociformes	Esocidae	Esox_reichertii	gonochorism	NA	115	NA	NA	NA	NA	NA
Perciformes	Lutjanidae	Etelis_coruscans	gonochorism	NA	120	NA	NA	NA	NA	NA
Perciformes	Lutjanidae	Etelis_oculatus	gonochorism	NA	100	NA	NA	NA	NA	NA
Perciformes	Percidae	Etheostoma_acuticeps	gonochorism	3	8.4	NA	NA	NA	NA	NA
Perciformes	Percidae	Etheostoma_aquali	gonochorism	NA	NA	NA	NA	NA	NA	NA
Perciformes	Percidae	Etheostoma_australe	gonochorism	NA	5.5	NA	NA	NA	NA	NA
Perciformes	Percidae	Etheostoma_barbouri	gonochorism	2	6	NA	NA	NA	NA	NA
Perciformes	Percidae	Etheostoma_blennioides	gonochorism	5	17	1	1	NA	NA	NA
Perciformes	Percidae	Etheostoma_boschungi	gonochorism	NA	7.8	NA	NA	NA	NA	NA
Perciformes	Percidae	Etheostoma_caeruleum	gonochorism	3	7.7	NA	NA	NA	NA	NA
Perciformes	Percidae	Etheostoma_camurum	gonochorism	NA	8.4	NA	NA	NA	NA	NA
Perciformes	Percidae	Etheostoma_chienense	gonochorism	NA	NA	NA	NA	NA	NA	NA
Perciformes	Percidae	Etheostoma_cinereum	gonochorism	NA	12	NA	NA	NA	NA	NA
Perciformes	Percidae	Etheostoma_cragini	gonochorism	3	6	NA	NA	NA	NA	NA
Perciformes	Percidae	Etheostoma_ditrema	gonochorism	2	5.4	NA	NA	NA	NA	NA
Perciformes	Percidae	Etheostoma_edwini	gonochorism	NA	5.3	NA	NA	NA	NA	NA
Perciformes	Percidae	Etheostoma_exile	gonochorism	3	7.2	NA	NA	NA	NA	NA
Perciformes	Percidae	Etheostoma_flabellare	gonochorism	4	8.4	NA	NA	NA	NA	NA
Perciformes	Percidae	Etheostoma_fonticola	gonochorism	NA	4.3	NA	NA	NA	NA	NA
Perciformes	Percidae	Etheostoma_fusiforme	gonochorism	1	5.9	1	1	NA	NA	NA
Perciformes	Percidae	Etheostoma_gracile	gonochorism	4	6	NA	NA	NA	NA	NA
Perciformes	Percidae	Etheostoma_grahami	gonochorism	NA	6	NA	NA	NA	NA	NA
Perciformes	Percidae	Etheostoma_juliae	gonochorism	3	7.8	NA	1	NA	NA	NA
Perciformes	Percidae	Etheostoma_kanawhae	gonochorism	NA	8.6	NA	NA	NA	NA	NA
Perciformes	Percidae	Etheostoma_kennicotti	gonochorism	3	8.3	NA	NA	NA	NA	NA
Perciformes	Percidae	Etheostoma_lepidum	gonochorism	NA	6.6	NA	NA	NA	NA	NA
Perciformes	Percidae	Etheostoma_luteovinctum	gonochorism	NA	6.8	NA	NA	NA	NA	NA
Perciformes	Percidae	Etheostoma_maculatum	gonochorism	NA	9	NA	NA	NA	NA	NA
Perciformes	Percidae	Etheostoma_mariae	gonochorism	NA	7.6	NA	NA	NA	NA	NA
Perciformes	Percidae	Etheostoma_microperca	gonochorism	2	4.4	NA	NA	NA	NA	NA
Perciformes	Percidae	Etheostoma_moorei	gonochorism	4	7.2	NA	NA	NA	NA	NA
Perciformes	Percidae	Etheostoma_neopterum	gonochorism	NA	8.9	NA	NA	NA	NA	NA
Perciformes	Percidae	Etheostoma_nianguae	gonochorism	4	13	NA	NA	NA	NA	NA
Perciformes	Percidae	Etheostoma_nigrum	gonochorism	4	7.2	NA	NA	NA	NA	NA
Perciformes	Percidae	Etheostoma_nuchale	gonochorism	NA	5.4	NA	NA	NA	NA	NA
Perciformes	Percidae	Etheostoma_okaloosae	gonochorism	8	5.3	NA	NA	NA	NA	NA
Perciformes	Percidae	Etheostoma_olivaceum	gonochorism	2	8	NA	NA	NA	NA	NA
Perciformes	Percidae	Etheostoma_olmstedi	gonochorism	4	11	NA	NA	NA	NA	NA
Perciformes	Percidae	Etheostoma_osburni	gonochorism	NA	10	NA	NA	NA	NA	NA
Perciformes	Percidae	Etheostoma_pallididorsum	gonochorism	2	6	NA	NA	NA	NA	NA
Perciformes	Percidae	Etheostoma_perlongum	gonochorism	NA	9	NA	NA	NA	NA	NA
Perciformes	Percidae	Etheostoma_pottsii	gonochorism	NA	5.5	NA	NA	NA	NA	NA
Perciformes	Percidae	Etheostoma_proeliare	gonochorism	2	4.8	NA	NA	NA	NA	NA
Perciformes	Percidae	Etheostoma_radiosum	gonochorism	4	8.5	NA	NA	NA	NA	NA
Perciformes	Percidae	Etheostoma_rubrum	gonochorism	3	5.5	NA	NA	NA	NA	NA
Perciformes	Percidae	Etheostoma_rufilineatum	gonochorism	NA	8.4	1	1	NA	NA	NA
Perciformes	Percidae	Etheostoma_smithi	gonochorism	2	6.2	NA	NA	NA	NA	NA
Perciformes	Percidae	Etheostoma_spectabile	gonochorism	NA	7.2	NA	NA	NA	NA	NA
Perciformes	Percidae	Etheostoma_squamiceps	gonochorism	3	8.8	NA	NA	NA	NA	NA
Perciformes	Percidae	Etheostoma_stigmaeum	gonochorism	NA	6.1	NA	NA	NA	NA	NA
Perciformes	Percidae	Etheostoma_striatulum	gonochorism	2	5.6	NA	NA	NA	NA	NA
Perciformes	Percidae	Etheostoma_tetrazonum	gonochorism	4	9	NA	NA	NA	NA	NA
Perciformes	Percidae	Etheostoma_tippecanoe	gonochorism	NA	4.3	NA	NA	NA	NA	NA
Perciformes	Percidae	Etheostoma_tuscumbia	gonochorism	NA	6.1	NA	NA	NA	NA	NA
Perciformes	Percidae	Etheostoma_variatum	gonochorism	4	11	NA	NA	NA	NA	NA
Perciformes	Percidae	Etheostoma_virgatum	gonochorism	NA	7.8	NA	NA	NA	NA	NA
Perciformes	Percidae	Etheostoma_vitreum	gonochorism	NA	6.6	NA	NA	NA	NA	NA
Perciformes	Percidae	Etheostoma_wapiti	gonochorism	NA	8.5	NA	NA	NA	NA	NA
Perciformes	Percidae	Etheostoma_zonale	gonochorism	4	7.8	NA	NA	NA	NA	NA
Clupeiformes	Clupeidae	Ethmalosa_fimbriata	gonochorism	NA	46	NA	NA	16	18.17	NA
Cichliformes	Cichlidae	Etroplus_maculatus	gonochorism	NA	9.5	NA	NA	NA	NA	NA
Cichliformes	Cichlidae	Etroplus_suratensis	gonochorism	NA	40	NA	NA	NA	NA	NA
Perciformes	Leiognathidae	Eubleekeria_splendens	gonochorism	2.3	17	NA	NA	9	9.4	NA
Siluriformes	Mochokidae	Euchilichthys_boulengeri	gonochorism	NA	9.7	NA	NA	NA	NA	NA
Siluriformes	Mochokidae	Euchilichthys_dybowskii	gonochorism	NA	11.2	NA	NA	NA	NA	NA
Gobiiformes	Gobiidae	Eucyclogobius_newberryi	gonochorism	1	5.7	NA	NA	NA	NA	NA
Saccopharyngiformes	Eurypharyngidae	Eurypharynx_pelecanoides	gonochorism	NA	100	NA	NA	NA	NA	NA
Scombriformes	Scombridae	Euthynnus_affinis	gonochorism	NA	NA	NA	NA	NA	NA	NA
Scombriformes	Scombridae	Euthynnus_alletteratus	gonochorism	10	122	2	2	NA	NA	NA
Scombriformes	Scombridae	Euthynnus_lineatus	gonochorism	NA	NA	NA	NA	NA	NA	NA
Scorpaeniformes	Triglidae	Eutrigla_gurnardus	gonochorism	NA	60	NA	NA	18	24	NA
Siluriformes	Schilbeidae	Eutropiichthys_murius	gonochorism	NA	28	NA	NA	NA	NA	NA
Siluriformes	Schilbeidae	Eutropiichthys_vacha	gonochorism	NA	38.2	NA	NA	NA	NA	NA
Aulopiformes	Evermannellidae	Evermannella_indica	simultaneous	NA	NA	NA	NA	NA	NA	NA
Gobiiformes	Gobiidae	Eviota_afelei	protogyny	NA	NA	NA	NA	NA	NA	NA
Gobiiformes	Gobiidae	Evorthodus_lyricus	gonochorism	NA	15	NA	NA	NA	NA	NA
Perciformes	Sparidae	Evynnis_tumifrons	protogyny	NA	NA	NA	NA	NA	NA	1.8
Beloniformes	Exocoetidae	Exocoetus_monocirrhus	gonochorism	NA	NA	NA	NA	NA	NA	NA
Beloniformes	Exocoetidae	Exocoetus_obtusirostris	gonochorism	NA	24	NA	NA	NA	NA	NA
Beloniformes	Exocoetidae	Exocoetus_peruvianus	gonochorism	NA	NA	NA	NA	NA	NA	NA
Beloniformes	Exocoetidae	Exocoetus_volitans	gonochorism	NA	30	NA	NA	NA	NA	NA
Characiformes	Characidae	Exodon_paradoxus	gonochorism	NA	NA	NA	NA	NA	NA	NA
Gobiiformes	Gobiidae	Favonigobius_reichei	gonochorism	NA	8.3	NA	NA	NA	NA	NA
Cyprinodontiformes	Nothobranchiidae	Fenerbahce_formosus	gonochorism	NA	4	NA	NA	NA	NA	NA
Syngnathiformes	Syngnathidae	Festucalex_cinctus	gonochorism	NA	NA	NA	NA	NA	NA	NA
Syngnathiformes	Fistulariidae	Fistularia_commersonii	gonochorism	NA	160	NA	NA	NA	NA	NA
Syngnathiformes	Fistulariidae	Fistularia_corneta	gonochorism	NA	106	NA	NA	NA	NA	NA
Cyprinodontiformes	Cyprinodontidae	Floridichthys_carpio	gonochorism	NA	8	NA	NA	NA	NA	NA
Cyprinodontiformes	Cyprinodontidae	Floridichthys_polyommus	gonochorism	NA	11	NA	NA	NA	NA	NA
Perciformes	Apogonidae	Foa_brachygramma	gonochorism	NA	NA	NA	NA	NA	NA	NA
Beloniformes	Exocoetidae	Fodiator_acutus	gonochorism	NA	18	NA	NA	NA	NA	NA
Beloniformes	Exocoetidae	Fodiator_rostratus	gonochorism	NA	NA	NA	NA	NA	NA	NA
Perciformes	Callionymidae	Foetorepus_agassizii	gonochorism	NA	24.3	NA	NA	NA	NA	NA
Cypriniformes	Cyprinidae	Folifer_brevifilis	gonochorism	NA	40.5	NA	NA	NA	NA	NA
Percopsiformes	Amblyopsidae	Forbesichthys_agassizii	gonochorism	3	9	NA	NA	NA	NA	NA
Perciformes	Chaetodontidae	Forcipiger_flavissimus	gonochorism	18	22	NA	NA	NA	NA	NA
Perciformes	Chaetodontidae	Forcipiger_longirostris	gonochorism	NA	22	NA	NA	NA	NA	NA
Cichliformes	Cichlidae	Fossorochromis_rostratus	gonochorism	NA	24.4	NA	NA	NA	NA	NA
Perciformes	Apogonidae	Fowleria_aurita	gonochorism	NA	9	NA	NA	NA	NA	NA
Perciformes	Apogonidae	Fowleria_isostigma	gonochorism	NA	NA	NA	NA	NA	NA	NA
Perciformes	Apogonidae	Fowleria_marmorata	gonochorism	NA	7.5	NA	NA	NA	NA	NA
Perciformes	Apogonidae	Fowleria_vaiulae	gonochorism	NA	5	NA	NA	NA	NA	NA
Perciformes	Apogonidae	Fowleria_variegata	gonochorism	NA	8	NA	NA	NA	NA	NA
Lophiiformes	Antennariidae	Fowlerichthys_radiosus	gonochorism	NA	7.6	NA	NA	NA	NA	NA
Lophiiformes	Antennariidae	Fowlerichthys_scriptissimus	gonochorism	NA	NA	NA	NA	NA	NA	NA
Cyprinodontiformes	Nothobranchiidae	Fundulopanchax_cinnamomeus	gonochorism	NA	6	NA	NA	NA	NA	NA
Cyprinodontiformes	Nothobranchiidae	Fundulopanchax_fallax	gonochorism	NA	9	NA	NA	NA	NA	NA
Cyprinodontiformes	Nothobranchiidae	Fundulopanchax_filamentosus	gonochorism	NA	5.5	NA	NA	NA	NA	NA
Cyprinodontiformes	Nothobranchiidae	Fundulopanchax_gardneri_gardneri	gonochorism	NA	NA	NA	NA	NA	NA	NA
Cyprinodontiformes	Nothobranchiidae	Fundulopanchax_gularis	gonochorism	NA	9	NA	NA	NA	NA	NA
Cyprinodontiformes	Nothobranchiidae	Fundulopanchax_mirabilis	gonochorism	NA	NA	NA	NA	NA	NA	NA
Cyprinodontiformes	Nothobranchiidae	Fundulopanchax_robertsoni	gonochorism	NA	6	NA	NA	NA	NA	NA
Cyprinodontiformes	Nothobranchiidae	Fundulopanchax_sjostedti	gonochorism	NA	NA	NA	NA	NA	NA	NA
Cyprinodontiformes	Fundulidae	Fundulus_bermudae	gonochorism	NA	12.9	NA	NA	NA	7.7	NA
Cyprinodontiformes	Fundulidae	Fundulus_chrysotus	gonochorism	NA	8.5	NA	NA	NA	NA	NA
Cyprinodontiformes	Fundulidae	Fundulus_cingulatus	gonochorism	NA	7.8	NA	NA	NA	NA	NA
Cyprinodontiformes	Fundulidae	Fundulus_diaphanus_diaphanus	gonochorism	NA	NA	NA	NA	NA	NA	NA
Cyprinodontiformes	Fundulidae	Fundulus_grandis	gonochorism	NA	18	NA	NA	NA	NA	NA
Cyprinodontiformes	Fundulidae	Fundulus_heteroclitus_heteroclitus	gonochorism	NA	NA	NA	NA	NA	NA	NA
Cyprinodontiformes	Fundulidae	Fundulus_julisia	gonochorism	NA	7	NA	NA	NA	NA	NA
Cyprinodontiformes	Fundulidae	Fundulus_lima	gonochorism	NA	10	NA	NA	NA	NA	NA
Cyprinodontiformes	Fundulidae	Fundulus_lineolatus	gonochorism	NA	8.4	NA	NA	NA	NA	NA
Cyprinodontiformes	Fundulidae	Fundulus_parvipinnis	gonochorism	3	10.8	NA	NA	NA	NA	NA
Cyprinodontiformes	Fundulidae	Fundulus_relictus	gonochorism	NA	9.7	NA	NA	NA	NA	NA
Cyprinodontiformes	Fundulidae	Fundulus_waccamensis	gonochorism	NA	10	NA	NA	NA	NA	NA
Cyprinodontiformes	Fundulidae	Fundulus_zebrinus	gonochorism	3	8	NA	NA	NA	NA	NA
Gobiiformes	Gobiidae	Fusigobius_neophytus	protogyny	NA	7.5	NA	NA	NA	NA	NA
Gadiformes	Gadidae	Gadus_macrocephalus	gonochorism	25	119	5.5	5.32	65	70	NA
Gadiformes	Gadidae	Gadus_morhua	gonochorism	25	200	2.82	2.87	40	41.14	NA
Gadiformes	Lotidae	Gaidropsarus_biscayensis	gonochorism	NA	40	NA	NA	NA	NA	NA
Gadiformes	Lotidae	Gaidropsarus_mediterraneus	gonochorism	NA	50	NA	NA	NA	NA	NA
Gadiformes	Lotidae	Gaidropsarus_vulgaris	gonochorism	NA	60	NA	NA	NA	NA	NA
Osmeriformes	Galaxiidae	Galaxias_argenteus	gonochorism	NA	NA	NA	NA	NA	NA	NA
Osmeriformes	Galaxiidae	Galaxias_divergens	gonochorism	NA	NA	NA	NA	NA	NA	NA
Osmeriformes	Galaxiidae	Galaxias_fasciatus	gonochorism	NA	25.25	NA	NA	NA	NA	NA
Osmeriformes	Galaxiidae	Galaxias_johnstoni	gonochorism	NA	NA	NA	NA	NA	NA	NA
Osmeriformes	Galaxiidae	Galaxias_maculatus	gonochorism	NA	NA	NA	NA	NA	NA	NA
Osmeriformes	Galaxiidae	Galaxias_occidentalis	gonochorism	5	NA	NA	NA	NA	NA	NA
Osmeriformes	Galaxiidae	Galaxias_olidus	gonochorism	4	NA	NA	NA	NA	NA	NA
Osmeriformes	Galaxiidae	Galaxias_parvus	gonochorism	NA	NA	NA	NA	NA	NA	NA
Osmeriformes	Galaxiidae	Galaxias_pedderensis	gonochorism	NA	NA	NA	NA	NA	NA	NA
Osmeriformes	Galaxiidae	Galaxias_platei	gonochorism	NA	NA	NA	NA	NA	NA	NA
Osmeriformes	Galaxiidae	Galaxias_postvectis	gonochorism	NA	NA	NA	NA	NA	NA	NA
Osmeriformes	Galaxiidae	Galaxias_rostratus	gonochorism	NA	NA	NA	NA	NA	NA	NA
Osmeriformes	Galaxiidae	Galaxias_tanycephalus	gonochorism	NA	NA	NA	NA	NA	NA	NA
Osmeriformes	Galaxiidae	Galaxias_truttaceus	gonochorism	NA	NA	NA	NA	NA	NA	NA
Osmeriformes	Galaxiidae	Galaxias_vulgaris	gonochorism	NA	NA	NA	NA	NA	NA	NA
Osmeriformes	Galaxiidae	Galaxias_zebratus	gonochorism	NA	7.5	NA	NA	NA	NA	NA
Osmeriformes	Galaxiidae	Galaxiella_munda	gonochorism	NA	NA	NA	NA	4	4.7	NA
Osmeriformes	Galaxiidae	Galaxiella_nigrostriata	gonochorism	1	4.8	NA	1	3	3.7	NA
Osmeriformes	Galaxiidae	Galaxiella_pusilla	gonochorism	1	NA	NA	NA	2	NA	NA
Siluriformes	Ariidae	Galeichthys_ater	gonochorism	NA	45	NA	NA	NA	NA	NA
Siluriformes	Ariidae	Galeichthys_feliceps	gonochorism	NA	55	NA	NA	NA	NA	NA
Cyprinodontiformes	Poeciliidae	Gambusia_affinis	gonochorism	3	7	0.25	0.25	NA	NA	NA
Cyprinodontiformes	Poeciliidae	Gambusia_atrora	gonochorism	NA	3	NA	NA	NA	NA	NA
Cyprinodontiformes	Poeciliidae	Gambusia_aurata	gonochorism	NA	NA	NA	NA	NA	NA	NA
Cyprinodontiformes	Poeciliidae	Gambusia_clarkhubbsi	gonochorism	NA	NA	NA	NA	NA	NA	NA
Cyprinodontiformes	Poeciliidae	Gambusia_eurystoma	gonochorism	NA	3.5	NA	NA	NA	NA	NA
Cyprinodontiformes	Poeciliidae	Gambusia_gaigei	gonochorism	NA	5.4	NA	NA	NA	NA	NA
Cyprinodontiformes	Poeciliidae	Gambusia_geiseri	gonochorism	NA	4.4	NA	NA	NA	NA	NA
Cyprinodontiformes	Poeciliidae	Gambusia_heterochir	gonochorism	NA	5.4	NA	NA	NA	NA	NA
Cyprinodontiformes	Poeciliidae	Gambusia_hispaniolae	gonochorism	NA	NA	NA	NA	NA	NA	NA
Cyprinodontiformes	Poeciliidae	Gambusia_holbrooki	gonochorism	NA	8	NA	NA	NA	NA	NA
Cyprinodontiformes	Poeciliidae	Gambusia_hurtadoi	gonochorism	NA	3.5	NA	NA	NA	NA	NA
Cyprinodontiformes	Poeciliidae	Gambusia_krumholzi	gonochorism	NA	4	NA	NA	NA	NA	NA
Cyprinodontiformes	Poeciliidae	Gambusia_lemaitrei	gonochorism	NA	NA	NA	NA	NA	NA	NA
Cyprinodontiformes	Poeciliidae	Gambusia_luma	gonochorism	NA	NA	NA	NA	NA	NA	NA
Cyprinodontiformes	Poeciliidae	Gambusia_manni	gonochorism	NA	6.5	NA	NA	NA	NA	NA
Cyprinodontiformes	Poeciliidae	Gambusia_marshi	gonochorism	NA	NA	NA	NA	NA	NA	NA
Cyprinodontiformes	Poeciliidae	Gambusia_melapleura	gonochorism	NA	NA	NA	NA	NA	NA	NA
Cyprinodontiformes	Poeciliidae	Gambusia_nicaraguensis	gonochorism	NA	NA	NA	NA	NA	NA	NA
Cyprinodontiformes	Poeciliidae	Gambusia_panuco	gonochorism	NA	3.5	NA	NA	NA	NA	NA
Cyprinodontiformes	Poeciliidae	Gambusia_punctata	gonochorism	NA	NA	NA	NA	NA	NA	NA
Cyprinodontiformes	Poeciliidae	Gambusia_puncticulata	gonochorism	NA	NA	NA	NA	NA	NA	NA
Cyprinodontiformes	Poeciliidae	Gambusia_regani	gonochorism	NA	3.5	NA	NA	NA	NA	NA
Cyprinodontiformes	Poeciliidae	Gambusia_rhizophorae	gonochorism	NA	5	NA	NA	NA	NA	NA
Cyprinodontiformes	Poeciliidae	Gambusia_sexradiata	gonochorism	NA	NA	NA	NA	NA	NA	NA
Cyprinodontiformes	Poeciliidae	Gambusia_speciosa	gonochorism	NA	5	NA	NA	NA	NA	NA
Cyprinodontiformes	Poeciliidae	Gambusia_vittata	gonochorism	NA	4.5	NA	NA	NA	NA	NA
Cyprinodontiformes	Poeciliidae	Gambusia_wrayi	gonochorism	NA	NA	NA	NA	NA	NA	NA
Cyprinodontiformes	Poeciliidae	Gambusia_yucatana	gonochorism	NA	8	NA	NA	NA	NA	NA
Cyprinodontiformes	Cyprinodontidae	Garmanella_pulchra	gonochorism	NA	4	NA	NA	NA	NA	NA
Cypriniformes	Cyprinidae	Garra_barreimiae_barreimiae	gonochorism	NA	NA	NA	NA	NA	NA	NA
Cypriniformes	Cyprinidae	Garra_mullya	gonochorism	4	17	NA	NA	NA	NA	NA
Cypriniformes	Cyprinidae	Garra_rufa	gonochorism	NA	14.1	NA	NA	NA	NA	NA
Perciformes	Gasterosteidae	Gasterosteus_wheatlandi	gonochorism	1	7.6	NA	NA	NA	NA	NA
Scombriformes	Gempylidae	Gempylus_serpens	gonochorism	NA	NA	NA	NA	NA	NA	NA
Perciformes	Pomacanthidae	Genicanthus_bellus	protogyny	NA	18	NA	NA	NA	NA	NA
Perciformes	Pomacanthidae	Genicanthus_caudovittatus	protogyny	NA	20	NA	NA	NA	NA	NA
Perciformes	Pomacanthidae	Genicanthus_lamarck	protogyny	NA	25	NA	NA	NA	NA	NA
Perciformes	Pomacanthidae	Genicanthus_watanabei	protogyny	NA	15	NA	NA	NA	NA	NA
Siluriformes	Ariidae	Genidens_barbus	gonochorism	36	120	NA	NA	43	41.5	NA
Siluriformes	Ariidae	Genidens_genidens	gonochorism	NA	42.5	NA	NA	NA	NA	NA
Perciformes	Sciaenidae	Genyonemus_lineatus	gonochorism	15	41	NA	NA	NA	NA	NA
Ophidiiformes	Ophidiidae	Genypterus_blacodes	gonochorism	30	NA	NA	NA	NA	NA	NA
Ophidiiformes	Ophidiidae	Genypterus_brasiliensis	gonochorism	NA	NA	NA	NA	NA	NA	NA
Ophidiiformes	Ophidiidae	Genypterus_capensis	gonochorism	NA	180	NA	NA	55	67.5	NA
Ophidiiformes	Ophidiidae	Genypterus_chilensis	gonochorism	NA	NA	NA	NA	NA	NA	NA
Ophidiiformes	Ophidiidae	Genypterus_tigerinus	gonochorism	NA	NA	NA	NA	NA	NA	NA
Cichliformes	Cichlidae	Geophagus_argyrostictus	gonochorism	NA	24.2	NA	NA	NA	NA	NA
Cichliformes	Cichlidae	Geophagus_brachybranchus	gonochorism	NA	NA	NA	NA	NA	NA	NA
Cichliformes	Cichlidae	Geophagus_brasiliensis	gonochorism	NA	28	NA	NA	NA	NA	NA
Cichliformes	Cichlidae	Geophagus_proximus	gonochorism	NA	34.8	NA	NA	NA	NA	NA
Cichliformes	Cichlidae	Geophagus_steindachneri	gonochorism	NA	19.8	NA	NA	NA	NA	NA
Cichliformes	Cichlidae	Geophagus_surinamensis	gonochorism	NA	NA	NA	NA	NA	NA	NA
Cichliformes	Cichlidae	Geophagus_taeniopareius	gonochorism	NA	NA	NA	NA	NA	NA	NA
Perciformes	Bathydraconidae	Gerlachea_australis	gonochorism	NA	NA	NA	NA	NA	NA	NA
Perciformes	Gerreidae	Gerres_filamentosus	gonochorism	28.5	39	NA	NA	NA	NA	NA
Cypriniformes	Cyprinidae	Gila_cypha	gonochorism	NA	38	NA	NA	NA	NA	NA
Cypriniformes	Cyprinidae	Gila_ditaenia	gonochorism	NA	25	NA	NA	NA	NA	NA
Cypriniformes	Cyprinidae	Gila_elegans	gonochorism	NA	62	NA	NA	NA	NA	NA
Cypriniformes	Cyprinidae	Gila_intermedia	gonochorism	NA	38	NA	NA	NA	NA	NA
Cypriniformes	Cyprinidae	Gila_modesta	gonochorism	NA	NA	NA	NA	NA	NA	NA
Cypriniformes	Cyprinidae	Gila_nigrescens	gonochorism	NA	24	NA	NA	NA	NA	NA
Cypriniformes	Cyprinidae	Gila_orcuttii	gonochorism	4	40	NA	NA	NA	NA	NA
Cypriniformes	Cyprinidae	Gila_purpurea	gonochorism	NA	14	NA	NA	NA	NA	NA
Clupeiformes	Clupeidae	Gilchristella_aestuaria	gonochorism	6	NA	NA	NA	NA	NA	NA
Gobiiformes	Gobiidae	Gillichthys_mirabilis	gonochorism	2	21	NA	NA	NA	NA	NA
Cyprinodontiformes	Goodeidae	Girardinichthys_multiradiatus	gonochorism	NA	5	NA	NA	NA	NA	NA
Cyprinodontiformes	Goodeidae	Girardinichthys_viviparus	gonochorism	NA	6.5	NA	NA	NA	NA	NA
Cyprinodontiformes	Poeciliidae	Girardinus_falcatus	gonochorism	NA	NA	NA	NA	NA	NA	NA
Centrarchiformes	Kyphosidae	Girella_nigricans	gonochorism	10	66	NA	NA	NA	NA	NA
Gobiiformes	Eleotridae	Giuris_margaritacea	gonochorism	NA	29	NA	NA	NA	NA	NA
Acropomatiformes	Glaucosomatidae	Glaucosoma_hebraicum	gonochorism	NA	122	NA	NA	32	30.1	NA
Perciformes	Apogonidae	Glossamia_aprion	gonochorism	NA	NA	NA	NA	NA	NA	NA
Gobiiformes	Gobiidae	Glossogobius_aureus	gonochorism	NA	NA	NA	NA	NA	NA	NA
Gobiiformes	Gobiidae	Glossogobius_celebius	gonochorism	NA	NA	NA	NA	NA	NA	NA
Gobiiformes	Gobiidae	Glossogobius_giuris	gonochorism	NA	NA	NA	NA	NA	NA	NA
Atheriniformes	Melanotaeniidae	Glossolepis_incisus	gonochorism	NA	NA	NA	NA	NA	NA	NA
Atheriniformes	Melanotaeniidae	Glossolepis_maculosus	gonochorism	NA	NA	NA	NA	NA	NA	NA
Atheriniformes	Melanotaeniidae	Glossolepis_multisquamata	gonochorism	NA	NA	NA	NA	NA	NA	NA
Atheriniformes	Melanotaeniidae	Glossolepis_pseudoincisus	gonochorism	NA	NA	NA	NA	NA	NA	NA
Atheriniformes	Melanotaeniidae	Glossolepis_ramuensis	gonochorism	NA	NA	NA	NA	NA	NA	NA
Atheriniformes	Melanotaeniidae	Glossolepis_wanamensis	gonochorism	NA	NA	NA	NA	NA	NA	NA
Pleuronectiformes	Pleuronectidae	Glyptocephalus_cynoglossus	gonochorism	25	NA	NA	NA	25	30.4	NA
Pleuronectiformes	Pleuronectidae	Glyptocephalus_stelleri	gonochorism	23	52	NA	NA	NA	NA	NA
Pleuronectiformes	Pleuronectidae	Glyptocephalus_zachirus	gonochorism	27	60	NA	NA	NA	NA	NA
Cichliformes	Cichlidae	Gnathochromis_permaxillaris	gonochorism	NA	15	NA	NA	NA	NA	NA
Cichliformes	Cichlidae	Gnathochromis_pfefferi	gonochorism	NA	14	NA	NA	NA	NA	NA
Cyprinodontiformes	Rivulidae	Gnatholebias_zonatus	gonochorism	NA	NA	NA	NA	NA	NA	NA
Gobiiformes	Gobiidae	Gnatholepis_anjerensis	gonochorism	NA	NA	NA	NA	NA	NA	NA
Osteoglossiformes	Mormyridae	Gnathonemus_petersii	gonochorism	NA	NA	NA	NA	NA	NA	NA
Gobiesociformes	Gobiesocidae	Gobiesox_maeandricus	gonochorism	NA	16	NA	NA	NA	NA	NA
Gobiesociformes	Gobiesocidae	Gobiesox_rhessodon	gonochorism	NA	6.4	NA	NA	NA	NA	NA
Cypriniformes	Cyprinidae	Gobio_gobio	gonochorism	8	21	2.5	2.5	10	9.3	NA
Cypriniformes	Cyprinidae	Gobio_soldatovi	gonochorism	NA	12	NA	NA	NA	NA	NA
Gobiiformes	Gobiidae	Gobiodon_histrio	bidirectional	4	5.5	NA	NA	NA	NA	NA
Gobiiformes	Gobiidae	Gobiodon_oculolineatus	bidirectional	NA	3.5	NA	NA	NA	NA	NA
Gobiiformes	Gobiidae	Gobiodon_okinawae	bidirectional	NA	3.5	NA	NA	NA	NA	NA
Gobiiformes	Gobiidae	Gobiodon_quinquestrigatus	bidirectional	NA	NA	NA	NA	NA	NA	NA
Gobiiformes	Gobiidae	Gobiodon_rivulatus	bidirectional	NA	5	NA	NA	NA	NA	NA
Gobiiformes	Eleotridae	Gobiomorphus_basalis	gonochorism	NA	9	NA	NA	NA	NA	NA
Gobiiformes	Gobiidae	Gobionellus_oceanicus	gonochorism	NA	NA	NA	NA	NA	NA	NA
Perciformes	Nototheniidae	Gobionotothen_acuta	gonochorism	NA	NA	NA	NA	NA	NA	NA
Perciformes	Nototheniidae	Gobionotothen_gibberifrons	gonochorism	NA	55	NA	NA	34	37.7	NA
Perciformes	Nototheniidae	Gobionotothen_marionensis	gonochorism	NA	20	NA	NA	NA	NA	NA
Gobiiformes	Gobiidae	Gobius_bucchichi	gonochorism	NA	10	NA	NA	NA	NA	NA
Gobiiformes	Gobiidae	Gobius_cobitis	gonochorism	10	27	NA	NA	NA	NA	NA
Gobiiformes	Gobiidae	Gobius_couchi	gonochorism	6	17	NA	NA	NA	NA	NA
Gobiiformes	Gobiidae	Gobius_geniporus	gonochorism	NA	16	NA	NA	NA	NA	NA
Gobiiformes	Gobiidae	Gobius_niger	gonochorism	5	18	0.8	0.8	NA	NA	NA
Gobiiformes	Gobiidae	Gobius_paganellus	gonochorism	10	13	2.5	2.5	5.35	NA	NA
Gobiiformes	Gobiidae	Gobiusculus_flavescens	gonochorism	2	6	NA	NA	NA	NA	NA
Myctophiformes	Myctophidae	Gonichthys_tenuiculus	gonochorism	NA	5	NA	NA	NA	NA	NA
Stomiiformes	Gonostomatidae	Gonostoma_atlanticum	gonochorism	NA	NA	NA	NA	NA	NA	NA
Stomiiformes	Gonostomatidae	Gonostoma_denudatum	gonochorism	NA	NA	NA	NA	NA	NA	NA
Cyprinodontiformes	Goodeidae	Goodea_gracilis	gonochorism	NA	12	NA	NA	NA	NA	NA
Perciformes	Grammatidae	Gramma_loreto	gonochorism	NA	8	NA	NA	5.8	NA	NA
Scombriformes	Scombridae	Grammatorcynus_bilineatus	gonochorism	NA	NA	NA	NA	NA	NA	NA
Cichliformes	Cichlidae	Grammatotria_lemairii	gonochorism	NA	26	NA	NA	NA	NA	NA
Perciformes	Apogonidae	Gymnapogon_urospilotus	gonochorism	NA	NA	NA	NA	NA	NA	NA
Osteoglossiformes	Gymnarchidae	Gymnarchus_niloticus	gonochorism	NA	NA	NA	NA	NA	NA	NA
Perciformes	Caesionidae	Gymnocaesio_gymnoptera	gonochorism	NA	18	NA	NA	NA	NA	NA
Perciformes	Percidae	Gymnocephalus_acerina	gonochorism	NA	NA	NA	NA	NA	NA	NA
Perciformes	Percidae	Gymnocephalus_baloni	gonochorism	NA	NA	NA	NA	NA	NA	NA
Perciformes	Percidae	Gymnocephalus_cernua	gonochorism	10	25	NA	NA	NA	NA	NA
Perciformes	Percidae	Gymnocephalus_schraetser	gonochorism	15	30	NA	NA	NA	NA	NA
Characiformes	Characidae	Gymnocorymbus_ternetzi	gonochorism	NA	NA	NA	NA	NA	NA	NA
Perciformes	Bathydraconidae	Gymnodraco_acuticeps	gonochorism	NA	NA	NA	NA	NA	NA	NA
Cichliformes	Cichlidae	Gymnogeophagus_balzanii	gonochorism	NA	NA	NA	NA	NA	NA	NA
Cichliformes	Cichlidae	Gymnogeophagus_gymnogenys	gonochorism	NA	NA	NA	NA	NA	NA	NA
Cichliformes	Cichlidae	Gymnogeophagus_labiatus	gonochorism	NA	NA	NA	NA	NA	NA	NA
Cichliformes	Cichlidae	Gymnogeophagus_meridionalis	gonochorism	NA	NA	NA	NA	NA	NA	NA
Cichliformes	Cichlidae	Gymnogeophagus_rhabdotus	gonochorism	NA	NA	NA	NA	NA	NA	NA
Cichliformes	Cichlidae	Gymnogeophagus_setequedas	gonochorism	NA	NA	NA	NA	NA	NA	NA
Gobiiformes	Gobiidae	Gymnogobius_isaza	gonochorism	NA	NA	NA	NA	NA	NA	NA
Scombriformes	Scombridae	Gymnosarda_unicolor	gonochorism	NA	NA	NA	NA	NA	NA	NA
Anguilliformes	Muraenidae	Gymnothorax_funebris	gonochorism	NA	250	NA	NA	NA	NA	NA
Anguilliformes	Muraenidae	Gymnothorax_javanicus	gonochorism	NA	300	NA	NA	NA	NA	NA
Anguilliformes	Muraenidae	Gymnothorax_moringa	gonochorism	NA	200	NA	NA	NA	NA	NA
Anguilliformes	Muraenidae	Gymnothorax_ocellatus	gonochorism	NA	90	NA	NA	NA	NA	NA
Anguilliformes	Muraenidae	Gymnothorax_pictus	simultaneous	NA	140	NA	NA	NA	NA	NA
[truncated: 2,615 more rows]

## Sheet: Hermaphroditic sp verified
Order	Family	Species	Sexual_system	References
Perciformes	Sparidae	Acanthopagrus_australis	protandry	Pollock, 1985
Perciformes	Sparidae	Acanthopagrus_berda	protandry	Tobin et al., 1997
Perciformes	Sparidae	Acanthopagrus_bifasciatus	protandry	Etassami, 1983
Perciformes	Sparidae	Acanthopagrus_latus	protandry	Kinoshita, 1939; Abu-Hakima, 1984; Abou-Seedo et al., 2003; Hesp et al., 2004
Perciformes	Sparidae	Acanthopagrus_schlegelii_schlegelii	protandry	Okada, 1965a; 1965b; Chang & Yueh, 1990; Lee et al., 2001
Perciformes	Labridae	Achoerodus_viridis	protogyny	Gillanders, 1995
Aulopiformes	Alepisauridae	Alepisaurus_brevirostris	simultaneous	Davis & Fielitz, 2010
Aulopiformes	Alepisauridae	Alepisaurus_ferox	simultaneous	Davis & Fielitz, 2010
Centrarchiformes	Cirrhitidae	Amblycirrhitus_pinos	protogyny	Sadovy & Donaldson, 1995
Perciformes	Pomacentridae	Amphiprion_akallopisos	protandry	Fricke & Fricke, 1977; Fricke, 1979
Perciformes	Pomacentridae	Amphiprion_bicinctus	protandry	Fricke & Fricke, 1977; Fricke, 1983; Von Brandt, 1979; Shapiro, 1992
Perciformes	Pomacentridae	Amphiprion_clarkii	protandry	Moyer & Nakazono, 1978
Perciformes	Pomacentridae	Amphiprion_frenatus	protandry	Moyer & Nakazono, 1978
Perciformes	Pomacentridae	Amphiprion_melanopus	protandry	Shapiro, 1992; Godwin, 1994a, b
Perciformes	Pomacentridae	Amphiprion_ocellaris	protandry	Moyer & Nakazono, 1978
Perciformes	Pomacentridae	Amphiprion_percula	protandry	Madhu & Madhu, 2006
Perciformes	Pomacentridae	Amphiprion_perideraion	protandry	Moyer & Nakazono, 1978
Perciformes	Pomacentridae	Amphiprion_polymnus	protandry	Moyer & Nakazono, 1978
Perciformes	Pomacentridae	Amphiprion_sandaracinos	protandry	Moyer & Nakazono, 1978
Perciformes	Labridae	Anampses_cuvier	protogyny	DeMartini et al., 2005
Perciformes	Labridae	Anampses_geographicus	protogyny	Leem et al., 1998
Aulopiformes	Anotopteridae	Anotopterus_pharao	simultaneous	Davis & Fielitz, 2010
Perciformes	Serranidae	Anthias_anthias	protogyny	Reinboth, 1963; 1964
Perciformes	Serranidae	Anthias_nicholsi	protogyny	Anderson & Baldwin, 2000
Perciformes	Sparidae	Argyrops_spinifer	protogyny	Grandcourt et al., 2004; Hamzeh et al., 2017
Perciformes	Serranidae	Baldwinella_vivanus	protogyny	Hastings, 1981
Aulopiformes	Ipnopidae	Bathypterois_grallator	simultaneous	Mead, 1959
Aulopiformes	Ipnopidae	Bathypterois_phenax	simultaneous	Davis & Fielitz, 2010
Aulopiformes	Bathysauridae	Bathysaurus_ferox	simultaneous	Sulak et al., 1985
Aulopiformes	Scopelarchidae	Benthalbella_dentata	simultaneous	Davis & Fielitz, 2010
Aulopiformes	Scopelarchidae	Benthalbella_infans	simultaneous	Merrett et al., 1973
Aulopiformes	Scopelarchidae	Benthalbella_macropinna	simultaneous	Davis & Fielitz, 2010
Perciformes	Labridae	Bodianus_bilunulatus	protogyny	DeMartini et al., 2005
Perciformes	Labridae	Bodianus_diplotaenia	protogyny	Hoffman, 1980; 1983
Perciformes	Labridae	Bodianus_rufus	protogyny	Hoffman, 1980; 1983; 1985
Perciformes	Sparidae	Calamus_nodosus	protogyny	Horvath et al., 1990; Burton et al., 2019
Perciformes	Scaridae	Calotomus_carolinus	protogyny	Robertson et al., 1982
Perciformes	Scaridae	Calotomus_spinidens	protogyny	Robertson et al., 1982
Perciformes	Scaridae	Calotomus_zonarchus	protogyny	DeMartini et al., 2005
Scorpaeniformes	Scorpaenidae	Caracanthus_unipinna	protogyny	Cole, 2003; Wong et al., 2005
Perciformes	Centropomidae	Centropomus_undecimalis	protandry	Taylor et al., 2000
Perciformes	Serranidae	Centropristis_striata	protogyny	Lavenda, 1949; Wenner et al., 1986
Perciformes	Pomacanthidae	Centropyge_acanthops	bidirectional	Hioki & Suzuku, 1996
Perciformes	Pomacanthidae	Centropyge_bicolor	protogyny	Aldenhoven, 1984
Perciformes	Pomacanthidae	Centropyge_ferrugata	bidirectional	Sakai, 1997 (PG); Sakai et al., 2003a (BD); Kuwamura et al 2011 (BD)
Perciformes	Pomacanthidae	Centropyge_flavicauda	bidirectional	Hioki & Suzuku, 1996
Perciformes	Pomacanthidae	Centropyge_flavissima	bidirectional	Hioki & Suzuku, 1996
Perciformes	Pomacanthidae	Centropyge_multispinis	protogyny	Bruce, 1980
Perciformes	Pomacanthidae	Centropyge_potteri	protogyny	Lutnesky, 1994; 1996
Perciformes	Pomacanthidae	Centropyge_tibicen	protogyny	Moyer & Zaiser, 1984
Perciformes	Pomacanthidae	Centropyge_vrolikii	protogyny	Sakai et al., 2003b
Perciformes	Epinephelidae	Cephalopholis_argus	protogyny	Shpigel, 1985; Shpigel & Fishelson, 1991
Perciformes	Epinephelidae	Cephalopholis_boenak	protogyny	Liu & Sadovy, 2004a; 2004b
Perciformes	Epinephelidae	Cephalopholis_cruentata	protogyny	Smith, 1959; 1964; 1965; Nagelkerken, 1979
Perciformes	Epinephelidae	Cephalopholis_cyanostigma	protogyny	Moss et al., 2002
Perciformes	Epinephelidae	Cephalopholis_fulva	protogyny	Smith, 1959; 1964; 1965; Thompson & Munro, 1974; 1978
Perciformes	Epinephelidae	Cephalopholis_hemistiktos	protogyny	Shpigel, 1985; Shpigel & Fishelson, 1991; El-Etreby et al., 1993
Perciformes	Epinephelidae	Cephalopholis_miniata	protogyny	Shpigel, 1985; Shpigel & Fishelson, 1991
Perciformes	Epinephelidae	Cephalopholis_panamensis	protogyny	Erisman, 2008; 2010
Perciformes	Epinephelidae	Cephalopholis_urodeta	protogyny	Nakai & Sano, 2002
Perciformes	Labridae	Cheilinus_chlorourus	protogyny	Choat, 1969
Perciformes	Labridae	Cheilinus_trilobatus	protogyny	Choat, 1969
Perciformes	Labridae	Cheilinus_undulatus	protogyny	Sadovy et al., 2003; Sadovy de Mitcheson et al., 2010
Aulopiformes	Chlorophthalmidae	Chlorophthalmus_agassizi	simultaneous	Cabiddu et al., 2010
Aulopiformes	Chlorophthalmidae	Chlorophthalmus_albatrossis	simultaneous	Smith, 1975; Ota et al., 2000
Perciformes	Scaridae	Chlorurus_gibbus	protogyny	Howard & Randali, 1986
Perciformes	Scaridae	Chlorurus_sordidus	protogyny	Choat & Robertson, 1975
Perciformes	Labridae	Choerodon_azurio	protogyny	Nakazono & Kusen, 1991
Perciformes	Labridae	Choerodon_rubescens	protogyny	Fairclough et al., 2011
Perciformes	Labridae	Choerodon_schoenleinii	protogyny	Ebisawa et al., 1995
Perciformes	Labridae	Choerodon_venustus	protogyny	Platten et al. 2002
Perciformes	Sparidae	Chrysoblephus_cristiceps	protogyny	Robinson, 1976; Buxton, 1989; 1990
Perciformes	Sparidae	Chrysoblephus_laticeps	protogyny	Penrith, 1972; Buxton, 1989
Perciformes	Sparidae	Chrysoblephus_puniceus	protogyny	Garratt, 1986
Perciformes	Labridae	Cirrhilabrus_exquisitus	protogyny	Ryen, 2007 in Hodge et al., 2020
Centrarchiformes	Cirrhitidae	Cirrhitichthys_falco	bidirectional	Kobayashi & Suzuki, 1992 (PG); Sadovy & Donaldson, 1995 (PG); Kadota et al., 2012 (BD)
Centrarchiformes	Cirrhitidae	Cirrhitichthys_oxycephalus	protogyny	Sadovy & Donaldson, 1995
Perciformes	Labridae	Clepticus_parrae	protogyny	Warner & Robertson, 1978
Aulopiformes	Evermannellidae	Coccorella_atlantica	simultaneous	Davis & Fielitz, 2010
Perciformes	Labridae	Coris_flavovittata	protogyny	DeMartini et al., 2005
Perciformes	Labridae	Coris_julis	protogyny	Bacci & Razzauti, 1958; Reinboth, 1962; Bruslea, 1987
Gobiiformes	Gobiidae	Coryphopterus_alloides	protogyny	Cole & Shapiro, 1990
Gobiiformes	Gobiidae	Coryphopterus_dicrus	protogyny	Cole & Shapiro, 1990
Gobiiformes	Gobiidae	Coryphopterus_eidolon	protogyny	Cole & Shapiro, 1990
Gobiiformes	Gobiidae	Coryphopterus_glaucofraenum	protogyny	Cole & Shapiro, 1992; 1995
Gobiiformes	Gobiidae	Coryphopterus_hyalinus	protogyny	Cole & Shapiro, 1990
Gobiiformes	Gobiidae	Coryphopterus_lipernes	protogyny	Cole & Shapiro, 1990
Gobiiformes	Gobiidae	Coryphopterus_personatus	protogyny	Robertson & Justines, 1982; Cole & Robertson, 1988
Gobiiformes	Gobiidae	Coryphopterus_thrix	protogyny	Cole & Shapiro, 1990
Perciformes	Epinephelidae	Cromileptes_altivelis	protogyny	Williams et al., 2009
Perciformes	Scaridae	Cryptotomus_roseus	protogyny	Robertson & Warner, 1978
Perciformes	Pomacentridae	Dascyllus_aruanus	protogyny	Coates, 1982; Shpigel & Fishelson, 1986 (PG); Cole, 2002 (PG); Kuwamura et al., 2016 (BD)
Perciformes	Pomacentridae	Dascyllus_carneus	protogyny	Asoh & Yoshikawa, 2003
Perciformes	Pomacentridae	Dascyllus_flavicaudus	protogyny	Godwin, 1995; Asoh, 2004
Perciformes	Pomacentridae	Dascyllus_marginatus	protogyny	Shpigel & Fishelson, 1986
Perciformes	Pomacentridae	Dascyllus_melanurus	protogyny	Asoh, 2005a
Perciformes	Pomacentridae	Dascyllus_reticulatus	protogyny	Schwarz & Smith, 1990; Asoh, 2005b
Perciformes	Sparidae	Dentex_gibbosus	protogyny	Pajuelo & Lorenzo, 1995
Perciformes	Serranidae	Diplectrum_bivittatum	simultaneous	Bortone, 1977c; Touart & Bortone, 1980
Perciformes	Serranidae	Diplectrum_formosum	simultaneous	Bortone, 1971; Bortone, 1977c
Perciformes	Serranidae	Diplectrum_pacificum	simultaneous	Bortone, 1977a; 1977b; 1977c
Perciformes	Sparidae	Diplodus_annularis	protandry	Salekhova, 1961; Lissia-Frau et al., 1976; Pajuelo & Lorenzo, 2001
Perciformes	Sparidae	Diplodus_argenteus_argenteus	protandry	David et al., 2005
Perciformes	Sparidae	Diplodus_sargus_cadenati	protandry	Pajuelo & Lorenzo, 2004
Perciformes	Sparidae	Diplodus_sargus_kotschyi	protandry	Micale et al., 1987; Abou-Seedo et al., 1990
Perciformes	Sparidae	Diplodus_sargus_sargus	protandry	Micale & Perdichizzi, 1994
Perciformes	Eleginopsidae	Eleginops_maclovinus	protandry	Calvo et al., 1992; Brickle et al., 2005
Perciformes	Polynemidae	Eleutheronema_tetradactylum	protandry	Pember, 2006; Shihab et al., 2017
Perciformes	Labridae	Epibulus_insidiator	protogyny	Leem et al., 1998
Perciformes	Epinephelidae	Epinephelus_adscensionis	protogyny	Smith, 1965; Kline et al., 2011
Perciformes	Epinephelidae	Epinephelus_aeneus	protogyny	Bruslé & Bruslé, 1975; Vadiya, 1984; Hassin et al., 1997
Perciformes	Epinephelidae	Epinephelus_akaara	protogyny	Tanaka et al., 1990; Lee, 1995; Okumura, 2001
Perciformes	Epinephelidae	Epinephelus_areolatus	protogyny	Lin et al., 2019
Perciformes	Epinephelidae	Epinephelus_awoara	protogyny	Liu et al., 2016
Perciformes	Epinephelidae	Epinephelus_bruneus	protogyny	Lee, 1995 (PG); Oh et al., 2013 (BD)
Perciformes	Epinephelidae	Epinephelus_chlorostigma	protogyny	Reinboth, 1970; Moussac, 1986
Perciformes	Epinephelidae	Epinephelus_coioides	protogyny	Tan-Fermin et al., 1994; Sheaves, 1995
Perciformes	Epinephelidae	Epinephelus_costae	protogyny	Bañón et al., 2018
Perciformes	Epinephelidae	Epinephelus_daemelii	protogyny	Francis et al., 2016
Perciformes	Epinephelidae	Epinephelus_diacanthus	protogyny	Chang-Po et al., 1980; McIlwain et al., 2006
Perciformes	Epinephelidae	Epinephelus_drummondhayi	protogyny	Brulé et al., 2000
Perciformes	Epinephelidae	Epinephelus_fasciatus	protogyny	Vadiya, 1984
Perciformes	Epinephelidae	Epinephelus_fuscoguttatus	protogyny	Pears et al., 2006; 2007
Perciformes	Epinephelidae	Epinephelus_guttatus	protogyny	Smith, 1959, 1965; Burnett-Herkes, 1975; Shapiro et al., 1993a, 1993b, 1994; Sadovy et al., 1994
Perciformes	Epinephelidae	Epinephelus_howlandi	protogyny	Ohta et al., 2017
Perciformes	Epinephelidae	Epinephelus_labriformis	protogyny	Craig et al., 2006; Erisman, 2008
Perciformes	Epinephelidae	Epinephelus_malabaricus	protogyny	Sheaves, 1995
Perciformes	Epinephelidae	Epinephelus_marginatus	protogyny	Marino et al., 2001; Reñones et al., 2010
Perciformes	Epinephelidae	Epinephelus_merra	protogyny	Van Oordt, 1933; Bhandari et al., 2003; 2005
Perciformes	Epinephelidae	Epinephelus_morio	protogyny	Brule et al., 1999; Burgos et al., 2007
Perciformes	Epinephelidae	Epinephelus_ongus	protogyny	Craig, 2007; Ohta & Ebisawa, 2015
Perciformes	Epinephelidae	Epinephelus_rivulatus	protogyny	Mackie, 2000; 2003; 2006; 2007
Perciformes	Epinephelidae	Epinephelus_tauvina	protogyny	Mathew & Kuruvilla, 2010
Perciformes	Epinephelidae	Epinephelus_tukula	protogyny	Yeh et al., 2003
Aulopiformes	Evermannellidae	Evermannella_indica	simultaneous	Davis & Fielitz, 2010
Gobiiformes	Gobiidae	Eviota_afelei	protogyny	Cole, 1990
Perciformes	Sparidae	Evynnis_tumifrons	protogyny	Aoyama, 1955
Gobiiformes	Gobiidae	Fusigobius_neophytus	protogyny	Cole, 1990; Cole, 2010
Perciformes	Pomacanthidae	Genicanthus_bellus	protogyny	Hioki et al., 1995
Perciformes	Pomacanthidae	Genicanthus_caudovittatus	protogyny	Bruce, 1980
Perciformes	Pomacanthidae	Genicanthus_lamarck	protogyny	Suzuki, 1979
Perciformes	Pomacanthidae	Genicanthus_watanabei	protogyny	Hioki et al., 1995
Gobiiformes	Gobiidae	Gobiodon_histrio	bidirectional	Munday et al., 1998
Gobiiformes	Gobiidae	Gobiodon_oculolineatus	bidirectional	Nakashima et al., 1996
Gobiiformes	Gobiidae	Gobiodon_okinawae	bidirectional	Cole & Hoese, 2001
Gobiiformes	Gobiidae	Gobiodon_quinquestrigatus	bidirectional	Nakashima et al., 1996
Gobiiformes	Gobiidae	Gobiodon_rivulatus	bidirectional	Nakashima et al., 1996
Anguilliformes	Muraenidae	Gymnothorax_pictus	simultaneous	Fishelson, 1992
Perciformes	Labridae	Halichoeres_bivittatus	protogyny	Warner & Robertson, 1978
Perciformes	Labridae	Halichoeres_garnoti	protogyny	Warner & Robertson, 1978
Perciformes	Labridae	Halichoeres_marginatus	protogyny	Shibuno et al., 1993a; 1993b
Perciformes	Labridae	Halichoeres_pictus	protogyny	Warner & Robertson, 1978
Perciformes	Labridae	Halichoeres_poeyi	protogyny	Roede, 1972; Warner & Robertson, 1978
Perciformes	Labridae	Halichoeres_radiatus	protogyny	Warner & Robertson, 1978
Perciformes	Labridae	Halichoeres_scapularis	protogyny	Leem et al., 1998
Perciformes	Labridae	Halichoeres_semicinctus	protogyny	Adreani & Allen, 2008
Perciformes	Labridae	Halichoeres_trimaculatus	protogyny	Kuwamura et al., 2007; Suzuki et al., 2008
Perciformes	Serranidae	Hemanthias_leptus	protogyny	Bullock & Smith, 1991; Anderson & Baldwin, 2000
Perciformes	Pomacanthidae	Holacanthus_tricolor	protogyny	Hourigan & Kelley, 1985
Perciformes	Labridae	Hologymnosus_annulatus	protogyny	Leem et al., 1998
Perciformes	Serranidae	Hypoplectrus_chlorurus	simultaneous	Barlow, 1975; Ramirez, 1984
Perciformes	Serranidae	Hypoplectrus_nigricans	simultaneous	Fischer, 1980; 1981; Petersen, 1991
Perciformes	Serranidae	Hypoplectrus_puella	simultaneous	Ramirez, 1984
Perciformes	Serranidae	Hypoplectrus_unicolor	simultaneous	Smith, 1959; Barlow, 1975; Fischer, 1981; Ramirez, 1984
Perciformes	Epinephelidae	Hyporthodus_niveatus	protogyny	Wyanski et al., 2000; DeMartini et al., 2011
Perciformes	Epinephelidae	Hyporthodus_octofasciatus	protogyny	Wakefield et al., 2015
Perciformes	Epinephelidae	Hyporthodus_quernus	protogyny	DeMartini et al., 2011
Perciformes	Epinephelidae	Hyporthodus_septemfasciatus	protogyny	Lee, 1995
Perciformes	Labridae	Iniistius_pavo	protogyny	Clark & Shen, 1986
Perciformes	Labridae	Iniistius_pentadactylus	protogyny	Nemtzov, 1985
Perciformes	Labridae	Labroides_dimidiatus	protogyny	Robertson, 1972 (PG); Kuwamura et al., 2002 (BD)
Perciformes	Labridae	Labrus_bergylta	protogyny	Dipper & Pullin, 1979
Perciformes	Labridae	Labrus_merula	protogyny	Sordi, 1962 in Lloret et al., 2012
Perciformes	Labridae	Labrus_mixtus	protogyny	Dipper & Pullin, 1979
Perciformes	Labridae	Labrus_viridis	protogyny	Kožul et al., 2011
Perciformes	Labridae	Lachnolaimus_maximus	protogyny	McBride & Johnson, 2007
Perciformes	Latidae	Lates_calcarifer	protandry	Moore, 1979; Guiguen et al., 1994
Aulopiformes	Paralepididae	Lestidiops_jayakari_jayakari	simultaneous	Davis & Fielitz, 2010
Aulopiformes	Paralepididae	Lestidiops_ringens	simultaneous	Davis & Fielitz, 2010
Aulopiformes	Paralepididae	Lestidium_atlanticum	simultaneous	Davis & Fielitz, 2010
Aulopiformes	Paralepididae	Lestrolepis_intermedia	simultaneous	Davis & Fielitz, 2010
Perciformes	Lethrinidae	Lethrinus_atkinsoni	protogyny	Ebisawa, 1999
Perciformes	Lethrinidae	Lethrinus_genivittatus	protogyny	Young & Martin, 1982
Perciformes	Lethrinidae	Lethrinus_lentjan	protogyny	Young & Martin, 1982; Grandcourt, 2002
Perciformes	Lethrinidae	Lethrinus_harak	protogyny	Ebisawa, 2006
Perciformes	Lethrinidae	Lethrinus_mahsena	protogyny	Bertrand, 1986; Grandcourt, 2002
Perciformes	Lethrinidae	Lethrinus_miniatus	protogyny	Bean et al., 2003; Sumpton & Brown, 2004; Ebisawa, 2006
Perciformes	Lethrinidae	Lethrinus_nebulosus	protogyny	Young & Martin, 1982; Ebisawa, 1990
Perciformes	Lethrinidae	Lethrinus_rubrioperculatus	protogyny	Young & Martin, 1982; Ebisawa, 1997
Perciformes	Sparidae	Lithognathus_aureti	protandry	Lucks, 1970
Perciformes	Sparidae	Lithognathus_mormyrus	protandry	Lissia-Frau & Casu, 1968; Besseau & Bruslé-Sicard, 1995; Lorenzo et al., 2002
Gobiiformes	Gobiidae	Lophogobius_cyprinoides	protogyny	Cole, 1990
Gobiiformes	Gobiidae	Lythrypnus_dalli	bidirectional	Rodgers et al., 2005; Maxfield & Cole, 2019
Gobiiformes	Gobiidae	Lythrypnus_zebra	bidirectional	St. Mary, 1996
Aulopiformes	Paralepididae	Macroparalepis_johnfitchi	simultaneous	Davis & Fielitz, 2010
Synbranchiformes	Synbranchidae	Monopterus_albus	protogyny	Liem, 1963; 1968
Perciformes	Epinephelidae	Mycteroperca_bonaci	protogyny	Smith, 1959; García-Cagide & García, 1996; Crabtree & Bullock, 1998
Perciformes	Epinephelidae	Mycteroperca_fusca	protogyny	Bustos et al., 2010
Perciformes	Epinephelidae	Mycteroperca_interstitialis	protogyny	Smith, 1959; Bullock & Murphy, 1994
Perciformes	Epinephelidae	Mycteroperca_microlepis	protogyny	McErlean & Smith, 1964; Roberts & Schlieder, 1983; Collins et al., 1987; 1998; Gilmore & Jones, 1992; Coleman et al., 1996
Perciformes	Epinephelidae	Mycteroperca_phenax	protogyny	Gilmore & Jones, 1992; Harris et al., 2002
Perciformes	Epinephelidae	Mycteroperca_rubra	protogyny	Siau & Boauain, 1994; Aronov & Goren, 2008
Perciformes	Epinephelidae	Mycteroperca_tigris	protogyny	Smith, 1959; García-Cagide et al., 1999; White et al., 2002; Whaylen et al., 2004; Matos-Caraballo et al., 2006
Perciformes	Epinephelidae	Mycteroperca_venenosa	protogyny	Smith, 1959; García-Cagide & García, 1996
Centrarchiformes	Cirrhitidae	Neocirrhites_armatus	protogyny	Sadovy & Donaldson, 1995
Aulopiformes	Omosudidae	Omosudis_lowii	simultaneous	Smith & Atz, 1973
Scorpaeniformes	Platycephalidae	Onigocia_macrolepis	protandry	Fujii, 1970
Perciformes	Sparidae	Pachymetopon_aeneum	protogyny	Buxton & Clarke, 1986
Perciformes	Sparidae	Pagellus_acarne	protandry	Reinboth, 1962 Reinboth et al., 1986; Lamrini, 1986
Perciformes	Sparidae	Pagellus_bellottii	protogyny	Ndiaye, 2014
Perciformes	Sparidae	Pagellus_bogaraveo	protandry	Krug, 1990; Micale et al., 2002
Perciformes	Sparidae	Pagellus_erythrinus	protogyny	Zei, 1950; Ghorbel, 1996; Pajuelo & Lorenzo, 1998
Perciformes	Sparidae	Pagrus_auriga	protogyny	Alekseev, 1982; 1983
Perciformes	Sparidae	Pagrus_caeruleostictus	protogyny	Alekseev, 1982; 1983; Ismail et al., 2018
Perciformes	Sparidae	Pagrus_pagrus	protogyny	Alekseev, 1982; 1983; Kokokiris et al., 1999
Gobiiformes	Gobiidae	Paragobiodon_echinocephalus	bidirectional	Kuwamura et al., 1994; Nakashima et al., 1995
Aulopiformes	Chlorophthalmidae	Parasudis_truculenta	simultaneous	Mead, 1959
Perciformes	Epinephelidae	Plectropomus_laevis	protogyny	Adams, 2003
Perciformes	Epinephelidae	Plectropomus_leopardus	protogyny	Goeden, 1978; Ferreira, 1995; Adams, 2003
Perciformes	Epinephelidae	Plectropomus_maculatus	protogyny	Ferreira, 1993; Adams, 2003
Perciformes	Polynemidae	Polydactylus_macrochir	protandry	Pember et al., 2005; Pember, 2006
Gobiiformes	Gobiidae	Priolepis_cincta	bidirectional	Manabe et al., 2013; Sunobe et al., 2017
Gobiiformes	Gobiidae	Priolepis_eugenius	simultaneous	Cole, 2010
Gobiiformes	Gobiidae	Priolepis_hipoliti	simultaneous	Cole, 2010
Perciformes	Serranidae	Pronotogrammus_martinicensis	protogyny	Coleman, 1981; McBride et al., 2009
Perciformes	Serranidae	Pseudanthias_squamipinnis	protogyny	Fishelson, 1970; 1975; Suzuki et al., 1978; Shapiro, 1981
Perciformes	Pseudochromidae	Pseudochromis_cyanotaenia	protogyny	Fishelson, 1989 (PG); Wittenrich & Munday, 2005 (BD)
Perciformes	Epinephelidae	Pseudogramma_gregoryi	simultaneous	Smith & Atz, 1969
Perciformes	Labridae	Pseudolabrus_sieboldi	protogyny	Nakazono, 1979 (PG); Ohta et al., 2003 (BD)
Perciformes	Sparidae	Rhabdosargus_sarba	protandry	Yeung & Chan, 1987
Gobiiformes	Gobiidae	Rhinogobiops_nicholsii	protogyny	Cole, 1983
Perciformes	Epinephelidae	Rypticus_saponaceus	protogyny	Smith, 1959; 1965; DeLoach, 1999
Perciformes	Sparidae	Sarpa_salpa	protandry	Lissia-Frau et al., 1976; van der Walt & Mann, 1998; Paiva et al., 2018
Perciformes	Scaridae	Scarus_dubius	protogyny	DeMartini et al., 2005
Perciformes	Scaridae	Scarus_festivus	protogyny	Choat & Robertson, 1975
Perciformes	Scaridae	Scarus_frenatus	protogyny	Choat & Robertson, 1975
Perciformes	Scaridae	Scarus_ghobban	protogyny	Choat & Robertson, 1975
Perciformes	Scaridae	Scarus_globiceps	protogyny	Choat & Robertson, 1975
Perciformes	Scaridae	Scarus_iseri	protogyny	Robertson & Warner, 1978
Perciformes	Scaridae	Scarus_niger	protogyny	Choat & Robertson, 1975
Perciformes	Scaridae	Scarus_psittacus	protogyny	Choat & Robertson, 1975
Perciformes	Scaridae	Scarus_rivulatus	protogyny	Choat & Robertson, 1975
Perciformes	Scaridae	Scarus_rubroviolaceus	protogyny	Randall & Bruce, 1983
Perciformes	Scaridae	Scarus_schlegeli	protogyny	Lou, 1992
Perciformes	Scaridae	Scarus_taeniopterus	protogyny	Robertson & Warner, 1978
Perciformes	Nemipteridae	Scolopsis_bilineata	protogyny	Young & Martin, 1985
Perciformes	Nemipteridae	Scolopsis_monogramma	protogyny	Young & Martin, 1985
Perciformes	Nemipteridae	Scolopsis_taenioptera	protogyny	Young & Martin, 1985
Aulopiformes	Notosudidae	Scopelosaurus_harryi	simultaneous	Davis & Fielitz, 2010
Aulopiformes	Notosudidae	Scopelosaurus_lepidus	simultaneous	Davis & Fielitz, 2010
Perciformes	Labridae	Semicossyphus_pulcher	protogyny	Warner, 1975; Cowen, 1990; Adreani et al., 2004
Perciformes	Serranidae	Serranus_atricauda	simultaneous	García-Díaz et al., 2002; 2006
Perciformes	Serranidae	Serranus_baldwini	simultaneous	Petersen & Fischer, 1986; Petersen, 1991; Leonard, 1993
Perciformes	Serranidae	Serranus_cabrilla	simultaneous	Van Oördt, 1929; Reinboth, 1962; García-Díaz et al., 1997
Perciformes	Serranidae	Serranus_hepatus	simultaneous	Van Oördt, 1929; Dantchakoff, 1936; D’Ancona, 1949; Reinboth, 1962; 1970; Bruslé, 1983
Perciformes	Serranidae	Serranus_notospilus	simultaneous	Longley & Hildebrand, 1941
Perciformes	Serranidae	Serranus_phoebe	simultaneous	Longley & Hildebrand, 1941; Smith, 1959
Perciformes	Serranidae	Serranus_psittacinus	simultaneous	Hastings & Petersen, 1986; Petersen, 1991
Perciformes	Serranidae	Serranus_scriba	simultaneous	Van Oördt, 1929; D’Ancona, 1949; Reinboth, 1962; Abd-el-Aziz & Ramadan, 1990; Tuset et al., 2005; Zorica et al. 2005
Perciformes	Serranidae	Serranus_tabacarius	simultaneous	Smith, 1959; Petersen, 1991; 1995
Perciformes	Serranidae	Serranus_tigrinus	simultaneous	Smith, 1959; 1965; Pressley, 1981; Petersen, 1991
Perciformes	Serranidae	Serranus_tortugarum	simultaneous	Longley & Hildebrand, 1941; Fischer, 1984; Fischer & Petersen, 1987; Petersen & Fischer, 1986; Petersen, 1991
Stomiiformes	Gonostomatidae	Sigmops_gracilis	protandry	Kawaguchi & Marumo, 1967
Perciformes	Sparidae	Sparidentex_hasta	protandry	Abu-Hakima, 1984; Parvez & Al-Marzouk, 2000
Perciformes	Scaridae	Sparisoma_atomarium	protogyny	Robertson & Warner, 1978
Perciformes	Scaridae	Sparisoma_aurofrenatum	protogyny	Robertson & Warner, 1978
Perciformes	Scaridae	Sparisoma_chrysopterum	protogyny	Robertson & Warner, 1978
Perciformes	Scaridae	Sparisoma_radians	protogyny	Robertson & Warner, 1978
Perciformes	Scaridae	Sparisoma_viride	protogyny	Robertson & Warner, 1978
Perciformes	Sparidae	Sparus_aurata	protandry	Zohar et al., 1978
Perciformes	Sparidae	Spicara_maena	protogyny	Zei, 1950; Sellami & Bruslé, 1979; Zamboni & Relini, 1986; Dulčic´ et al., 2000
Perciformes	Sparidae	Spicara_smaris	protogyny	Zei, 1950; Dulčic´ et al., 2003
Perciformes	Sparidae	Spondyliosoma_cantharus	protogyny	Pajuelo & Lorenzo, 1999
Aulopiformes	Paralepididae	Stemonosudis_macrura	simultaneous	Leem et al., 1998
Perciformes	Labridae	Stethojulis_trilineata	protogyny	Leem et al., 1998
Aulopiformes	Paralepididae	Sudis_atrox	simultaneous	Davis & Fielitz, 2010
Scorpaeniformes	Platycephalidae	Suggrundus_meerdervoortii	protandry	Okada, 1966; Shitamitsu & Sunobe, 2018
Perciformes	Labridae	Symphodus_melanocercus	protogyny	Warner & Lejeune, 1985
Perciformes	Labridae	Thalassoma_bifasciatum	protogyny	Warner & Robertson, 1978; Shapiro & Rasotto, 1993
Perciformes	Labridae	Thalassoma_cupido	protogyny	Meyer, 1977
Perciformes	Labridae	Thalassoma_duperrey	protogyny	Ross, 1982; Ross, 1984
Perciformes	Labridae	Thalassoma_lucasanum	protogyny	Robertson & Choat, 1974; Warner, 1982
Perciformes	Labridae	Thalassoma_lunare	protogyny	Robertson & Choat, 1974
Perciformes	Labridae	Thalassoma_lutescens	protogyny	Shibuno et al., 1994
Perciformes	Labridae	Thalassoma_pavo	protogyny	Wernerus & Tessari, 1991
Perciformes	Labridae	Thalassoma_purpureum	protogyny	Leem et al., 1998
Perciformes	Labridae	Thalassoma_quinquevittatum	protogyny	Leem et al., 1998
Gobiiformes	Gobiidae	Tigrigobius_multifasciatus	protogyny	Robertson & Justines, 1982
Perciformes	Trichonotidae	Trichonotus_filamentosus	protogyny	Kusen et al., 1991
Gobiiformes	Gobiidae	Trimma_caesiura	bidirectional	Sunobe et al., 2017
Gobiiformes	Gobiidae	Trimma_okinawae	bidirectional	Sunobe & Nakazono, 1993; Manabe et al., 2007a; 2007b
Perciformes	Labridae	Xyrichtys_martinicensis	protogyny	Victor, 1987
Perciformes	Labridae	Xyrichtys_novacula	protogyny	Bentivegna & Rasotto, 1987; Candi et al., 2004
Perciformes	Labridae	Xyrichtys_splendens	protogyny	Nemtzov, 1997

## Sheet: References
References to Supplementary Data
1	Abd-el-Aziz, S.H. & Ramadan, A.A. (1990) Sexuality and hermaphroditism in fishes. I. Synchronous functional hermaphroditism in the serranid fish Serranus scriba L. Folia Morphologica, 38(1), 86-100.
2	Abou-Seedo, F., Wright, J.M. & Clayton, D. (1990) Aspects of the biology of Diplodus sargus kotschyi (Sparidae) from Kuwait Bay. Cybium, 14(3), 217-223.
3	Abou‐Seedo, F.S., Dadzie, S. & Al‐Kanaan, K.A. (2003) Sexuality, sex change and maturation patterns in the yellowfin seabream, Acanthopagrus latus (Teleostei: Sparidae) (Houttuyn, 1782). Journal of Applied Ichthyology, 19(2), 65-73. http://doi.org/ 10.1046/j.1439-0426.2003.00355.x
4	Abu‐Hakima, R. (1984) Some aspects of the reproductive biology of Acanthopagrus spp. (Family: Sparidae). Journal of Fish Biology, 25(5), 515-526. http://doi.org/10.1111/j.1095-8649.1984.tb04898.x
5	Adams, S. (2003) Morphological ontogeny of the gonad of three plectropomid species through sex differentiation and transition. Journal of Fish Biology, 63(1), 22-36. http://doi.org/10.1046/j.1095-8649.2003.00098.x
6	Adreani, M.S. & Allen, L.G. (2008) Mating system and reproductive biology of a temperate wrasse, Halichoeres semicinctus. Copeia, 2008(2), 467-475. http://doi.org/10.1643/CP-06-265
7	Adreani, M.S., Erisman, B.E. & Warner, R.R. (2004) Courtship and spawning behavior in the California sheephead, Semicossyphus pulcher (Pisces: Labridae). Environmental Biology of Fishes, 71(1), 13-19. http://doi.org/10.1023/B:EBFI.0000043177.98895.f7
8	Aldenhoven, J.M. (1984) Social organization and sex change in an angelfish, Centropyge bicolor on the Great Barrier Reef. Unpublished PhD dissertation, Macquarie University, North Ryde, Australia
9	Alekseev, F.E. (1982) Hermaphroditism in sparid fishes (Perciformes, Sparidae). I. Protogyny in porgies, Pagrus, P. orphus, P. ehrenbergi and P. auriga, from West Africa. Journal of Ichthyology, 22, 85-94
10	Alekseev, F.E. (1983) Hermaphroditism in porgies (Perciformes, Sparidae). II. Sexual structure of the populations, mechanism of its formation and evolution in scups, Pagrus, P. orphus, P. ehrenbergi and P. auriga. Journal of Ichthyology, 23, 61-67
11	Anderson, W.D. & Baldwin, C.C. (2000) A new species of Anthias (Teleostei: Serranidae: Anthiinae) from the Galápagos Islands, with keys to Anthias and eastern Pacific Anthiinae. Proceedings of the Biological Society of Washington, 113(2), 369-385.
12	Adreani, M.S. & Allen, L.G. (2008) Mating system and reproductive biology of a temperate wrasse, Halichoeres semicinctus. Copeia, 2008(2), 467-475. http://doi.org/10.1643/CP-06-265
13	Aoyama, T. (1955) On the hermaphroditism in the yellow sea bream, Taius tumifrons. Japanese Journal of Ichthyology, 4(4-6), 119-129. http://doi.org/10.11369/jji1950.4.119
14	Aronov, A. & Goren, M. (2008) Ecology of the mottled grouper (Mycteroperca rubra) in the eastern Mediterranean. Electronic Journal of Ichthyology, 2, 43-55
15	Asoh, K. & Yoshikawa, T. (2003) Gonadal development and an indication of functional protogyny in the Indian damselfish (Dascyllus carneus). Journal of Zoology, 260(1), 23-39. http://doi.org/10.1017/S0952836903003418
16	Asoh, K. (2004) Gonadal development in the coral reef damselfish Dascyllus flavicaudus from Moorea, French Polynesia. Marine Biology, 146(1), 167-179. http://doi.org/10.1007/s00227-004-1414-7
17	Asoh K (2005a) Frequency of functional sex change in two populations of Dascyllus melanurus conforms to a prediction from sex allocation theory. Copeia 2005:732-744.
18	Asoh, K. (2005b) Gonadal development and diandric protogyny in two populations of Dascyllus reticulatus from Madang, Papua New Guinea. Journal of Fish Biology, 66(4), 1127-1148. http://doi.org/10.1111/j.0022-1112.2005.00669.x
19	Bacci, G. & Razzauti, A. (1958) Protogynous hermaphroditism in Coris julis L. Nature, 181(4606), 432-433.
20	Bañón, R., Villegas-Ríos, D., Rodriguez Tamargo, P., Alonso-Fernández, A., Barros-García, D. and De Carlos, A. (2018) First record of Epinephelus costae (Actinopterygii: Perciformes: Epinephelidae) from Galician waters (north-western Spain): Exploring the northward range expansion. Acta Ichthyologica et Piscatoria , 48(4), 399-402 http://doi.org/10.3750/AIEP/02490
21	Barlow, G.W. (1975) On the sociobiology of some hermaphroditic serranid fishes, the hamlets, in Puerto Rico. Marine Biology, 33(4), 295-300. http://doi.org/10.1007/BF00390567
22	Bean, K., Mapstone, B.D., Davies, C.R., Murchie, C.D. & Williams, A.J. (2003) Gonad development and evidence of protogyny in the red‐throat emperor on the Great Barrier Reef. Journal of Fish Biology, 62(2), 299-310. http://doi.org/10.1046/j.1095-8649.2003.00021.x
23	Bentivegna, F. & Rasotto, M.B. (1987) Protogynous hermaphroditism in Xyrichthys novacula (L. 1758). Cybium, 11(1), 75-78.
24	Bertrand, J. (1986) Données concernant la reproduction de Lethrinus mahsena (Forsskal 1775) sur les bancs de Saya de Malha (Océan Indien)." Cybium (Paris) p. 15-29.
25	Besseau, L. & Bruslé-Sicard, S. (1995) Plasticity of gonad development in hermaphroditic sparids: ovotestis ontogeny in a protandric species, Lithognathus mormyrus. Environmental Biology of Fishes, 43(3), 255-267. http://doi.org/10.1007/BF00005857
26	Bhandari, R.K., Alam, M.A.l., Higa, M., Soyano, K. & Nakamura, M. (2005) Evidence that estrogen regulates the sex change of honeycomb grouper (Epinephelus merra), a protogynous hermaphrodite fish. Journal of Experimental Zoology Part A: Comparative Experimental Biology, 303(6), 497-503. http://doi.org/10.1002/jez.a.178
27	Bhandari, R.K., Komuro, H., Nakamura, S., Higa, M. & Nakamura, M. (2003) Gonadal restructuring and correlative steroid hormone profiles during natural sex change in protogynous honeycomb grouper (Epinephelus merra). Zoological science, 20(11), 1399-1405. http://doi.org/10.2108/zsj.20.1399
28	Bortone, S.A. (1971) Studies on the biology of the sand perch, Diplectrum formosum (Perciformes: Serranidae). Florida Department of Natural Resources, Marine Research Laboratory Series 65, 1-27.
29	Bortone, S.A. (1977a) Gonad morphology of the hermaphroditic fish Diplectrum pacificum (Serranidae). Copeia 1977(3), 448-453. http://doi.org/10.2307/1443262
30	Bortone, S.A. (1977b) Observations on the life history of Diplectrum pacificum and D. macropoma (Pisces, Serranidae) from the Bay of Panama. Pacific Science, 31(1), 49-60.
31	Bortone, S.A. (1977c) Revision of the sea basses ofthe genus Diplectrum (Pisces: Serranidae). U.S. Department of Commerce, NOAA Technical Reports, 404, 1-49.
32	Brickle, P., Laptikhovsky, V., & Arkhipkin, A. (2005). Reproductive strategy of a primitive temperate notothenioid Eleginops maclovinus. Journal of Fish Biology, 66(4), 1044-1059.
33	Bruce, R.W. (1980) Protogynous hermaphroditism in two marine angelfishes. Copeia, 1980(2), 353-355. http://doi.org/10.2307/1444017
34	Brulé, T., Colás-Marrufo, T.E., Tuz-Sulub, A. & Déniel, C. (2000) Evidence for protogynous hermaphroditism in the serranid fish Epinephelus drummondhayi (Perciformes: Serranidae) from the Campeche Bank in the southern Gulf of Mexico. Bulletin of Marine Science, 66(2), 513-521.
35	Brulé, T., Déniel, C., Colás-Marrufo, T. & Sánchez-Crespo, M. (1999) Red grouper reproduction in the southern Gulf of Mexico. Transactions of the American Fisheries Society, 128(3), 385-402.
36	Bruslé, J. & Bruslé, S. (1975) Ovarian and testicular intersexuality in two protogynous mediterranean groupers, Epinephelus aeneus and Epinephelus guaza. In: R. Reinboth (Ed.), Intersexuality in the Animal Kingdom (pp. 222-227). Springer, Berlin, Heidelberg. http://doi.org/10.1007/978-3-642-66069-6_21
37	Bruslé, S. (1983) Contribution to the sexuality of a Hermaphroditic teleost, Serranus hepatus L. Journal of Fish Biology, 22(3), 283-292. http://doi.org/10.1111/j.1095-8649.1983.tb04752.x
38	Bruslé, S. (1987) Sex‐inversion of the hermaphroditic, protogynous teleost Coris julis L. (Labridae). Journal of Fish Biology, 30(5), 605-616. http://doi.org/10.1111/j.1095-8649.1987.tb05788.x
39	Bullock, L.H. & Murphy, M.D. (1994) Aspects of the life history of the yellowmouth grouper, Mycteroperca interstitialis, in the eastern Gulf of Mexico. Bulletin of Marine Science, 55(1), 30-45.
40	Bullock, L.H. & Smith, G.B. (1991) Seabasses (Pisces: Serranidae). Memoirs of the Hourglass Cruises, 8, 1-243.
41	Burgos, J.M., Sedberry, G.R., Wyanski, D.M. & Harris, P.J. (2007) Life history of red grouper (Epinephelus morio) off the coasts of North Carolina and South Carolina. Bulletin of Marine Science, 80(1), 45-65.
42	Burnett-Herkes, J.N. (1975) Contributions to the biology of the red hind, Epinephelus guttatus, a commercially important serranid fish from the tropical western Atlantic. PhD dissertation, University of Miami., Coral Gables, 154 pp.
43	Burton, M. L., Potts, J. C., Poholek, A. J., Ostrowski, A., & Page, J. (2019). Age, growth, natural mortality, and reproductive seasonality of knobbed porgy from southeastern United States waters. Marine and Coastal Fisheries, 11(2), 231-245.
44	Bustos, R., Luque-Escalona, A. & Pajuelo, J.G. (2010) Reproductive biology of the island grouper (Mycteroperca fusca) in the Canary Islands, northwest coast of Africa. Scientia Marina, 74(3) 613-619. http://doi.org/10.3989/scimar.2010.74n3613
45	Buxton, C.D. & Clarke, J.R. (1986) Age, growth and feeding of the blue hottentot Pachymetopon aeneum (Pisces: Sparidae) with notes on reproductive biology. African Zoology, 21(1), 33-38.
46	Buxton, C.D. & Garratt, P.A. (1990) Alternative reproductive styles in seabrearns (Pisces: Sparidae). In: M.N. Bruton (Ed.), Alternative life-history styles of fishes (pp. 113-124). Springer, Dordrecht. http://doi.org/10.1007/978-94-009-2065-1_7
47	Buxton, C.D. (1989) Protogynous hermaphroditism in Chrysoblephus laticeps (Cuvier) and C. cristiceps (Cuvier) (Teleostei: Sparidae). African Zoology, 24(3), 212-216.
48	Cabiddu, S., Follesa, M.C., Porcu, C. & Cau, A. (2010) Gonad development and reproduction in the monoecious species Chlorophthalmus agassizi (Actinopterygii: Aulopiformes: Chlorophthalmidae) from the Sardinian waters (Central-Western Mediterranean). Acta Ichthyologica et Piscatoria, 40, 167-177.
49	Calvo, J., Morriconi, E., Rae, G.A. & San Roman, N.A. (1992) Evidence of protandry in a subantarctic notothenid, Eleginops maclovinus (Cuv. & Val., 1830) from the Beagle Channel, Argentina. Journal of Fish Biology, 40(2), 157-164. http://doi.org/10.1111/j.1095-8649.1992.tb02563.x
50	Candi, G., Castriota, L., Andaloro, F., Finoia, M.G. & Marino, G. (2004) Reproductive cycle and sex inversion in razor fish, a protogynous labrid in the southern Mediterranean Sea. Journal of Fish Biology, 64(6), 1498-1513. http://doi.org/10.1111/j.0022-1112.2004.0404.x
51	Chang, C.-F. & Yueh, W.-S. (1990) Annual cycle of gonadal histology and steroid profiles in the juvenile males and adult females of the protandrous black porgy, Acanthopagrus schlegelii. Aquaculture, 91, 179-196. http://doi.org/10.1016/0044-8486(90)90187-R
52	Chang-Po, C., Hwey-Lian, H. & Kun-Hsiung, C. (1980) Some aspects of the sex change and reproductive biology of the grouper, Epinephelus diacanthus (Cuvier et Valenciennes). Bulletin of the Institute of Zoology, Academia Sinica, 19(1), 11-17.
53	Choat, J.H. (1969) Studies on the biology of labroid fishes (Labridae and Scaridae) at Heron Island, Great Barrier Reef. PhD Thesis, University of Queensland
54	Choat, J.H. & Robertson, D.R. (1975) Protogynous hermaphroditism in fishes of the family Scaridae. In: R. Reinboth (Ed.), Intersexuality in the Animal Kingdom (pp. 263-283). Springer, Berlin, Heidelberg. http://doi.org/10.1007/978-3-642-66069-6_26
55	Clark, E. & Shen, D. (1986) Territoriality of Red Sea sand-diving fishes of the genera Xyrichtys and Trichonotus. In: T. Uyeno, R. Arai, T. Taniuchi, & K., Matsuura, (Eds.), Indo-Pacific Fish Biology: Proceedings of the Second International Conference on Indo-Pacific Fishes, Tokyo.
56	Coates, D. (1982) Some observations on the sexuality of humbug damselfish, Dascyllus aruanus (Pisces, Pomacentridae) in the field. Ethology, 59(1), 7-18. http://doi.org/10.1111/j.1439-0310.1982.tb00328.x
57	Cole, K.S. & Hoese, D.F. (2001) Gonad morphology, colony demography and evidence for hermaphroditism in Gobiodon okinawae (Teleostei, Gobiidae). Environmental Biology of Fishes, 61(2), 161-173. http://doi.org/10.1023/A:1011032228716
58	Cole, K.S. & Robertson, R.D. (1988) Protogyny in the Caribbean reef goby, Coryphopterus personatus: gonad ontogeny and social influences on sex-change. Bulletin of Marine Science, 42(2), 317-333.
59	Cole, K.S. & Shapiro, D.Y. (1990) Gonad structure and hermaphroditism in the gobiid genus Coryphopterus (Teleostei: Gobiidae). Copeia, 1990(4), 996-1003. http://doi.org/10.2307/1446482
60	Cole, K.S. & Shapiro, D.Y. (1992) Gonadal structure and population characteristics of the protogynous goby Coryphopterus glaucofraenum. Marine Biology, 113(2), 1-9. http://doi.org/10.1007/BF00367632
61	Cole, K.S. & Shapiro, D.Y. (1995) Social facilitation and sensory mediation of adult sex change in a cryptic, benthic marine goby. Journal of Experimental Marine Biology and Ecology, 186(1), 65-75. http://doi.org/10.1016/0022-0981(94)00152-4
62	Cole, K.S. (1983) Protogynous hermaphroditism in a temperate zone territorial marine goby, Coryphopterus nicholsi. Copeia, 1983(3), 809-812. http://doi.org/10.2307/1444350
63	Cole, K.S. (1990) Patterns of gonad structure in hermaphroditic gobies (Teleostei Gobiidae). Environmental Biology of Fishes, 28(1-4), 125-142. http://doi.org/10.1007/BF00751032
64	Cole, K.S. (2002) Gonad morphology, sexual development, and colony composition in the obligate coral-dwelling damselfish Dascyllus aruanus. Marine Biology, 140(1), 151-163. http://doi.org/10.1007/s002270100681
65	Cole, K.S. (2003) Hermaphroditic characteristics of gonad morphology and inferences regarding reproductive biology in Caracanthus (Teleostei, Scorpaeniformes). Copeia, 2003(2), 68-80. http://doi.org/10.1643/0045-8511(2003)003[0068:HCOGMA]2.0.CO;2
66	Cole, K.S. (2010) Gonad morphology in hermaphroditic gobies. In: K.S. Cole (Ed.), Reproduction and Sexuality in Marine Fishes: Patterns and Processes (pp. 117–164). University of California Press, Berkeley, CA.
67	Coleman, F.C. (1981) Protogynous hermaphroditism in the anthiine serranid fish Holanthias martinicensis. Copeia, 1981(4), 893-895.
68	Coleman, F.C., Koenig, C.C. & Collins, L.A. (1996) Reproductive styles of shallow-water groupers (Pisces: Serranidae) in the eastern Gulf of Mexico and the consequences of fishing spawning aggregations. Environmental Biology of Fishes, 47(2), 129-141. http://doi.org/10.1007/BF00005035
69	Collins, L.A., Johnson, A.G., Koenig, C.C. & M.S., B.J. (1998) Reproductive patterns, sex ratio, and fecundity in gag, Mycteroperca microlepis (Serranidae), a protogynous grouper from the northeastern Gulf of Mexico. Fishery Bulletin, 96, 415-427.
70	Collins, M. R., Waltz, C. W., Roumillat, W. A., & Stubbs, D. L. (1987). Contribution to the life history and reproductive biology of gag, Mycteroperca microlepis (serrandidae), in the South Atlantic bight. South Carolina State Documents Depository.
71	Cowen, R.K. (1990) Sex change and life history patterns of the labrid, Semicossyphus pulcher, across an environmental gradient. Copeia, 1990(3), 787-795. http://doi.org/10.2307/1446444
72	Crabtree, R.E. & Bullock, L.H. (1998) Age, growth, and reproduction of black grouper, Mycteroperca bonaci. Florida waters. Fishery Bulletin, 96(4), 735-753.
73	Craig, M.T. (2007) Preliminary observations on the life history of the white-streaked grouper, Epinephelus ongus, from Okinawa, Japan. Ichthyological Research, 54(1), 81-84.
74	Craig, M.T., Hastings, P.A., Pondella, D.J., Ross Robertson, D. & Rosales‐Casián, J.A. (2006) Phylogeography of the flag cabrilla Epinephelus labriformis (Serranidae): implications for the biogeography of the Tropical Eastern Pacific and the early stages of speciation in a marine shore fish. Journal of Biogeography, 33(6), 969-979. http://doi.org/10.1111/j.1365-2699.2006.01467.x
75	D'Ancona, U. (1949) Ermafroditismo ed intersessualita nei Teleostei. Experientia, 5, 381-389.
76	Dantchakoff, V. (1936) Sur les facteurs de l’histogenese chez des hermaphrodites. Comptes Rendus de la Société de Biologie, 123, 856-858.
77	David, G., Coutinho, R., Quagio-Grassiotto, I. & Verani, J. (2005) The reproductive biology of Diplodus argenteus (Sparidae) in the coastal upwelling system of Cabo Frio, Rio de Janeiro, Brazil. African Journal of Marine Science, 27(2), 439-447.
78	Davis, M.P. & Fielitz, C. (2010) Estimating divergence times of lizardfishes and their allies (Euteleostei: Aulopiformes) and the timing of deep-sea adaptations. Molecular Phylogenetics and Evolution, 57, 1194-1208. http://doi.org/10.1016/j.ympev.2010.09.003
79	DeLoach, N. & Humann, P. (1999) Reef fish behavior: Florida, Caribbean, Bahamas. Jacksonville, FL. New World Publications.
80	DeMartini, E.E., Friedlander, A.M. & Holzwarth, S.R. (2005) Size at sex change in protogynous labroids, prey body size distributions, and apex predator densities at NW Hawaiian atolls. Marine Ecology Progress Series, 297, 259–271.
81	DeMartini, E.E., Everson, A.R. & Nichols, R.S. (2011) Estimates of body sizes at maturation and at sex change, and the spawning seasonality and sex ratio of the endemic Hawaiian grouper (Hyporthodus quernus, F. Epinephelidae). Fishery Bulletin, 109(1), 123-134.
82	Dipper, F.A. & Pullin, R.S.V. (1979) Gonochorism and sex‐inversion in British Labridae (Pisces). Journal of Zoology, 187(1), 97-112. http://doi.org/10.1111/j.1469-7998.1979.tb07716.x
83	Dulčić, J., Kraljević, M., Grbec, B. & Cetinić, P. (2000) Age, growth and mortality of blotched picarel Spicara maena L. (Pisces: Centracanthidae) in the eastern central Adriatic. Fisheries Research, 48(1), 69-78. http://doi.org/10.1016/S0165-7836(00)00112-0
84	Dulčić, J., Pallaoro, A., Cetinić, P., Kraljević, M., Soldo, A. & Jardas, I. (2003) Age, growth and mortality of picarel, Spicara smaris L. (Pisces: Centracanthidae), from the eastern Adriatic (Croatian coast). Journal of Applied Ichthyology, 19(1), 10-14. http://doi.org/10.1046/j.1439-0426.2003.00345.x
85	Ebisawa, A. (1990) Reproductive biology of Lethrinus nebulosus (Pisces; Lethrinidae) around the Okinawan waters [Japan]. Bulletin of the Japanese Society of Scientific Fisheries (Japan), 56(12), 1941-1954. http://doi.org/10.2331/suisan.56.1941
86	Ebisawa, A. (1997) Some aspects of reproduction and sexuality in the spotcheek emperor, Lethrinus rubrioperculatus, in waters off the Ryukyu Islands. Ichthyological Research, 44(2-3), 201-212.
87	Ebisawa, A. (1999) Reproductive and sexual characteristics in the Pacific yellowtail emperor, Lethrinus atkinsoni, in waters off the Ryukyu Islands. Ichthyological Research, 46(4), 341-358.
88	Ebisawa, A. (2006) Reproductive and sexual characteristics in five Lethrinus species in waters off the Ryukyu Islands. Ichthyological Research, 53(3), 269-280. http://doi.org/10.1007/s10228-006-0345-3
89	Ebisawa, A., Kanashiro, K., Kyan, T. & Motonaga, F. (1995) Aspects of reproduction and sexuality in the black-spot tuskfish, Choerodon schoenleinii. Japanese Journal of Ichthyology, 42(1), 121-130. http://doi.org/10.11369/jji1950.42.121
90	El-Etreby, S.G., Roberts, C., Ghobashy, A.A. & Zyadah, M.A. (1993) Coral reef groupers (family: Serranidae) in south Sinai: reproduction and hermaphroditism in the fish Cephalopholis hemistiktos (Rüppell, 1830). Journal of the Egyptian-German Society of Zoology (Anatomy and Embryology), 12(B), 1-19.
91	Erisman, B.E. (2008) Reproductive biology and evolution of epinephelid and serranid fishes (Perciformes, Epinephelidae, Serranidae). PhD Thesis. Scripps Institute of Oceanography, University of California, San Diego.
92	Erisman, B.E., Craig, M.T. & Hastings, P.A. (2010) Reproductive biology of the Panama graysby Cephalopholis panamensis (Teleostei: Epinephelidae). Journal of Fish Biology, 76(6), 1312-1328.http://doi.org/10.1111/j.1095-8649.2010.02567.x
93	Etassami, S. (1983) Hermaphroditism in one Sparidae of the Persian Gulf: Acanthopagrus bifasciatus (Forssk.). Cybium, 7(2), 87-91.
94	Fairclough, D.V., Edmonds, J.S., Lenanton, R.C., Jackson, G., Keay, I.S., Crisafulli, B.M. & Newman, S.J. (2011) Rapid and cost-effective assessment of connectivity among assemblages of Choerodon rubescens (Labridae), using laser ablation ICP-MS of sagittal otoliths. Journal of Experimental Marine Biology and Ecology, 403(1-2), 46-53.
95	Ferreira, B.P. (1993) Reproduction of the inshore coral trout Plectropomus maculates (Perciformes: Serranidae) from the central Great Barrier Reef, Australia. Journal of Fish Biology, 42(6), 831-844. http://doi.org/10.1111/j.1095-8649.1993.tb00393.x
96	Ferreira, B.P. (1995) Reproduction of the common coral trout Plectropomus leopardus (Serranidae: Epinephelinae) from the central and northern Great Barrier Reef, Australia. Bulletin of Marine Science, 56(2), 653-669.
97	Fujii, T. (1970) Hermaphroditism and sex reversal in the fishes of the Platycephalidae - I. Sex reversal of Onigocia macrolepis (Bleeker). Japanese Journal of Ichthyology, 17(1), 14-21.
98	Fischer, E.A. & Petersen, C.W. (1987) The evolution of sexual patterns in the seabasses. Bioscience, 37(7), 482-489. http://doi.org/10.2307/1310420
99	Fischer, E.A. (1980) The relationship between mating system and simultaneous hermaphroditism in the coral reef fish, Hypoplectrus nigricans (Serranidae). Animal Behaviour, 28(2), 620-633. http://doi.org/10.1016/S0003-3472(80)80070-4
100	Fischer, E.A. (1981) Sexual allocation in a simultaneously hermaphroditic coral reef fish. The American Naturalist, 117(1), 64-82. http://doi.org/10.1086/283686
101	Fischer, E.A. (1984) Egg trading in the chalk bass, Serranus tortugarum, a simultaneous hermaphrodite. Zeitschrift für Tierpsychologie, 66(2), 143-151. http://doi.org/10.1111/j.1439-0310.1984.tb01361.x
102	Fishelson, L. (1970) Protogynous sex reversal in the fish Anthias squamipinnis (Teleostei, Anthiidae) regulated by the presence or absence of a male fish. Nature, 227(5253), 90–91.
103	Fishelson, L. (1975) Ecology and physiology of sex reversal in Anthias squamipinnis (Peters),(Teleostei: Anthiidae). In: R. Reinboth (Ed.), Intersexuality in the animal kingdom (pp. 284-294). Springer, Berlin, Heidelberg. http://doi.org/10.1007/978-3-642-66069-6_27
104	Fishelson, L. (1989) Bisexuality and pedogenesis in gobies (Gobiidae: Teleostei) and other fish, or why so many fish in tropical seas? Senckenbergiana Maritima, 20, 147-170.
105	Fishelson, L. (1992) Comparative gonad morphology and sexuality of the Muraenidae (Pisces, Teleostei). Copeia, 1992(1), 197-209. http://doi.org/10.2307/1446552
106	Francis, M.P., Harasti, D. & Malcolm, H.A. (2016) Surviving under pressure and protection: a review of the biology, ecology and population status of the highly vulnerable grouper Epinephelus daemelii. Marine and Freshwater Research. 67(8), 1215-1228. http://dx.doi.org/10.1071/MF15099
107	Fricke, H. & Fricke, S. (1977) Monogamy and sex change by aggressive dominance in coral reef fish. Nature, 266(5606), 830-832. http://doi.org/10.1038/266830a0
108	Fricke, H.W. (1979) Mating system, resource defence and sex change in the anemonefish Amphiprion akallopisos. Zeitschrift für Tierpsychologie, 50(3), 313-326. http://doi.org/10.1111/j.1439-0310.1979.tb01034.x
109	Fricke, H.W. (1983) Social control of sex: field experiments with the anemonefish Amphiprion bicinctus. Zeitschrift für Tierpsychologie, 61(1), 71-77. http://doi.org/ 10.1111/j.1439-0310.1983.tb01327.x
110	García-Cagide, A. & García, T. (1996) Reproducción de Mycteroperca bonaci y Mycteroperca venenosa (Pisces: Serranidae) en la plataforma cubana. Revista de Biología Tropical, 44, 771-780.
111	García-Cagide, A.R., Claro, R. & García-Arteaga, J.P. (1999) Biología del bonací gato, Mycteroperca tigris (Pisces: Serranidae) en la plataforma SW de Cuba. I. Características generales y reproducción. Revista de Investigaciones Marinas, 20, 8-14.
112	García-Díaz, M.M., González, J.A., Lorente, M.J. & Tuset, V.M. (2006) Spawning season, maturity sizes, and fecundity in blacktail comber (Serranus atricauda) (Serranidae) from the eastern-central Atlantic. Fishery Bulletin, 104(4), 159-166.
113	García-Díaz, M.M., Lorente, M.J., González, J.A. & Tuset, V.M. (2002) Morphology of the ovotestis of Serranus atricauda (Teleostei, Serranidae). Aquatic sciences, 64(1), 87-96.
114	García-Díaz, M.M., Tuset, V.M., González, J.A. & Socorro, J. (1997) Sex and reproductive aspects in Serranus cabrilla (Osteichthyes: Serranidae): macroscopic and histological approaches. Marine Biology, 127(3), 379-386. http://doi.org/10.1007/s002270050024
115	Garratt, P.A. (1986) Protogynous hermaphroditism in the slinger, Chrysoblephus puniceus (Gilchrist & Thompson, 1908) (Teleosteir: Sparidae). Journal of Fish Biology, 28(3), 297-306. http://doi.org/10.1111/j.1095-8649.1986.tb05167.x
116	Ghorbel, M. (1996). Le pageot commun Pagellus erythrinus (poison, Sparidae) ecobiologie et etat d'exploitation dans le Golfe de Gabes. PhD Thesis in Marine Biology and Oceanography, University of Sfax.
117	Gillanders, B.M. (1995) Reproductive biology of the protogynous hermaphrodite Achoerodus viridis (Labridae) from south-eastern Australia. Marine and Freshwater Research, 46(7), 999-1008. http://doi.org/10.1071/MF9950999
118	Gilmore, G.R. & Jones, R.S. (1992) Color variation and associated behavior in the epinepheline groupers, Mycteroperca microlepis (Goode and Bean) and M. phenax Jordan and Swain. Bulletin of Marine Science, 51(1), 83-103.
119	Godwin, J. (1994a) Behavioural aspects of protandrous sex change in the anemonefish, Amphiprion melanopus, and endocrine correlates. Animal Behaviour, 48(3), 551-567. http://doi.org/10.1006/anbe.1994.1275
120	Godwin, J. (1994b) Historical aspects of protandrous sex change in the anemonefish Amphiprion melanopus (Pomacentridae, teleostei). Journal of Zoology, 232(2), 199-213. http://doi.org/10.1111/j.1469-7998.1994.tb01569.x
121	Godwin, J. (1995) Phylogenetic and habitat influences on mating system structure in the humbug damselfishes (Dascyllus, Pomacentridae). Bulletin of Marine Science, 57(3), 637-652.
122	Goeden, G.B. (1978) A monograph of the coral trout, Plectropomus leopardus (Lacepede). Research Bulletin No. 1, Queensland Fisheries Service, Brisbane.
123	Grandcourt, E.M. (2002) Demographic characteristics of a selection of exploited reef fish from the Seychelles: preliminary study. Marine and Freshwater Research, 53(2), 123-130. http://doi.org/10.1071/MF01123
124	Grandcourt, E.M., Al Abdessalaam, T.Z., Francis, F. & Al Shamsi, A.T. (2004) Biology and stock assessment of the Sparids, Acanthopagrus bifasciatus and Argyrops spinifer (Forsskål, 1775), in the Southern Arabian Gulf. Fisheries Research, 69(1), 7-20. http://doi.org/10.1016/j.fishres.2004.04.006
125	Guiguen, Y., Cauty, C.I., Fostier, A., Fuchs, J. & Jalabert, B. (1994) Reproductive cycle and sex inversion of the seabass, Lates calcarifer, reared in sea cages in French Polynesia: histological and morphometric description. Environmental Biology of Fishes, 39(3), 231-247. http://doi.org/10.1007/BF00005126
126	Hamzeh, S., Keivany, Y., Mahboobi Soofiani, N. & Jamshid-Aeen, K. (2017) Reproductive Biology of Kingsoldier Bream (Argyrops spinifer) in the Persian Gulf. Iranian Scientific Fisheries Journal, 26(3), 91-104.
127	Harris, P.J., Wyanski, D.M., White, D.B. & Moore, J.L. (2002) Age, growth, and reproduction of scamp, Mycteroperca phenax, in the southwestern North Atlantic, 1979–1997. Bulletin of Marine Science, 70(1), 113-132.
128	Hassin, S., De Monbrison, D., Hanin, Y., Elizur, A., Zohar, Y. & Popper, D.M. (1997) Domestication of the white grouper, Epinephelus aeneus 1. Growth and reproduction. Aquaculture, 156(3-4), 305-316. http://doi.org/10.1016/S0044-8486(97)00136-1
129	Hastings, P.A. & Petersen, C.W. (1986) A novel sexual pattern in serranid fishes: simultaneous hermaphrodites and secondary males in Serranus fasciatus. Environmental Biology of Fishes, 15(1), 59-68. http://doi.org/10.1007/BF00005389
130	Hastings, P.A. (1981) Gonad morphology and sex succession in the protogynous hermaphrodite Hemanthias vivanus (Jordan and Swain). Journal of Fish Biology, 18(4), 443-454. http://doi.org/10.1111/j.1095-8649.1981.tb03785.x
131	Hesp, S.A., Potter, I.C. & Hall, N.G. (2004) Reproductive biology and protandrous hermaphroditism in Acanthopagrus latus. Environmental Biology of Fishes, 70(3), 257-272. http://doi.org/10.1023/B:EBFI.0000033344.21383.00
132	Hioki, S. & Suzuku, K. (1996) Sex changing from male to female on the way of protogynous process in three Centropyge angelfishes (Pomacanthidae: Teleostei). Bulletin of institute of Oceanic Research and Development, Tokai University, 17, 27-34.
133	Hioki, S., Tanaka, Y. & Suzuki, K. (1995) Reproductive behavior, eggs, larvae, and sexuality of two angelfishes, Genicanthus watanabei and G. bellus, in an aquarium. Journal of the School of Marine Science and Technology Tokai University, 40, 151-171.
134	Hodge, J.R., Santini, F. & Wainwright, P.C. (2020) Correlated evolution of sex allocation and mating system in wrasses and parrotfishes, The American Naturalist, 196, 57–73.
135	Hoffman, S.G. (1980) Sex-related social, mating, and foraging behavior in some sequentially hermaphroditic reef fishes. PhD dissertation, University of California, Santa Barbara, CA.
136	Hoffman, S.G. (1983) Sex‐related foraging behavior in sequentially hermaphroditic hogfishes (Bodianus spp.). Ecology, 64(4), 798-808. http://doi.org/10.2307/1937203
137	Hoffman, S.G. (1985) Effects of size and sex on the social organization of reef-associated hogfishes, Bodianus spp. Environmental Biology of Fishes, 14(2), 185-197.
138	Horvath, M.L., Grimes, C.B. & Huntsman, G.R. (1990) Growth, mortality, reproduction and feeding of knobbed porgy, Calamus nodosus, along the southeastern United States coast. Bulletin of Marine Science, 46(3), 677-687.
139	Hourigan, T.F. & Kelley, C.D. (1985) Histology of the gonads and observations on the social behavior of the Caribbean angelfish Holacanthus tricolor. Marine Biology, 88(3), 311-322. http://doi.org/10.1007/BF00392592
140	Howard, J. & Randali, E. (1986) A review of the parrotfishes (family Scaridae) of the Great Barrier Reef of Australia with description of a new species. Records of the Australian Museum, 38, 175-228.
141	Ismail, R.F., Mourad, M.M. & Farrag, M.M.S. (2018) Gonadal development and hermaphroditism of bluespotted seabream, Pagrus caeruleostictus (Valenciennes, 1830) from the Mediterranean Sea, Egypt. The Egyptian Journal of Aquatic Research, 44(2), 163-171. http://doi.org/10.1016/j.ejar.2018.05.003
142	Kadota, T., Osato, J., Nagata, K. & Sakai, Y. (2012) Reversed sex change in the haremic protogynous hawkfish Cirrhitichthys falco in natural conditions. Ethology, 118(3), 226-234.
143	Kawaguchi, K. & Marumo, R. (1967) Biology of Gonostoma gracile (Gonostomatidae) I. Morphology, life history and sex reversal. Inform. Bull. Planktology Japan, 1967, 53-69.
144	Kline, R.J., Khan, I.A. & Holt, G.J. (2011) Behavior, color change and time for sexual inversion in the protogynous grouper (Epinephelus adscensionis). PLoS One, 6(5), e19576. http://doi.org/10.1371/journal.pone.0019576
145	Kožul, V., Glavić, N., Tutman, P., Bolotin, J. & Onofri, V. (2011) The spawning, embryonic and early larval development of the green wrasse Labrus viridis (Linnaeus, 1758)(Labridae) in controlled conditions. Animal reproduction science. 125(1-4), 196-203. http://doi.org/10.1016/j.anireprosci.2011.01.013
146	Kobayashi, K. & Suzuki, K. (1992) Hermaphroditism and sexual function in Cirrhitichthys aureus and the other Japanese hawkfishes (Cirrhitidae: Teleostei). Japanese Journal of Ichthyology, 38(4), 397-410. http://doi.org/https://doi.org/10.11369/jji1950.38.397
147	Kokokiris, L., Bruslé, S., Kentouri, M. & Fostier, A. (1999) Sexual maturity and hermaphroditism of the red porgy Pagrus (Teleostei: Sparidae). Marine Biology, 134(4), 621-629. http://doi.org/10.1007/s002270050577
148	Krug, H.M. (1990) The Azorean blackspot seabream, Pagellus bogaraveo (Brünnich, 1768) (Teleostei, Sparidae). Reproductive cycle, hermaphroditism, maturity and fecundity. Cybium, 14(2), 151-159.
149	Kusen, J.D. (1991) Protogynous hermaphroditism in the sand diver Trichonotus filamentosus. Bulletin of the Japanese Society for the Science of Fish, 57(1), 35-40. http://doi.org/10.2331/suisan.57.35
150	Kuwamura, T., Nakashimn, Y. & Yogo, Y. (1994) Sex change in either direction by growth-rate advantage in the monogamous coral goby, Paragobiodon echinocephalus. Behavioral Ecology, 5(4), 434-438. http://doi.org/10.1093/beheco/5.4.434
151	Kuwamura, T., Suzuki, S. & Kadota, T. (2016) Male-to-female sex change in widowed males of the protogynous damselfish Dascyllus aruanus. Journal of ethology, 34(1), 85-88. http://doi.org/10.1007/s10164-015-0450-8
152	Kuwamura, T., Tanaka, N., Nakashima, Y., Karino, K. & Sakai, Y. (2002) Reversed sex‐change in the protogynous reef fish Labroides dimidiatus. Ethology, 108(5), 443-450. http://doi.org/10.1046/j.1439-0310.2002.00791.x
153	Lamrini, A. (1986) Sexualité de Pagellus acarne (Risso, 1826) (Teleosteen Sparidae) de la côte Atlantique méridionale du Maroc (21°-26° N). Cybium (Paris), 10(1), 3-14.
154	Lavenda, N. (1949) Sexual differences and normal protogynous hermaphroditism in the Atlantic sea bass, Centropristes striatus. Copeia, 1949(3), 185-194. http://doi.org/10.2307/1438985
155	Lee, Y.D. (1995) Sexual phenomenon of protogynous serranid fish. Exploited Marine Resources, 1, 143-150.
156	Lee, Y.H., Du, J.L., Yueh, W.S., Lin, B.Y., Huang, J.D., Lee, C.Y., Lee, M.F., Lau, E.L., Lee, F.Y. & Morrey, C. (2001) Sex change in the protandrous black porgy, Acanthopagrus schlegeli: a review in gonadal development, estradiol, estrogen receptor, aromatase activity and gonadotropin. Journal of experimental Zoology, 290(7), 715-726. http://doi.org/10.1002/jez.1122
157	Leem, J.B., Sakamoto, K., Tsuruda, Y. & Nakazono, A. (1998) Sexual pattern of the labrid fishes collected from Kuchinoerabu-jima, Kagoshima, Japan. J Journal of the Faculty of Agriculture Kyushu University, 42(3-4), 409-420.
158	Leonard, J.L. (1993) Sexual conflict in simultaneous hermaphrodites: evidence from serranid fishes. Environmental Biology of Fishes, 36(2), 135-148.
159	Liem, K.F. (1963) Sex reversal as a natural process in the synbranchiform fish Monopterus albus. Copeia 1963(2), 303-312. http://doi.org/10.2307/1441348
160	Liem, K.F. (1968) Geographical and taxonomic variation in the pattern of natural sex reversal in the teleost fish order Synbranchiformes. Journal of Zoology, 156(2), 225-238. http://doi.org/10.1111/j.1469-7998.1968.tb05930.x
161	Lin, Y.-J., Roa-Ureta, R.H., Rabaoui, L., Grandcourt, E.M., Maneja, R.H., Al-Abdulkader, K. & Qurban, M.A. (2019) Association to vegetated habitats and different vulnerability to habitat degradation for two fish species, Epinephelus areolatus (Serranidae) and Siganus canaliculatus (Siganidae), from the western Arabian Gulf. Marine pollution bulletin, 141, 482-492. https://doi.org/10.1016/j.marpol…
162	Lissia-Frau, A.M. & Casu, S. (1968) Il differenziamento sessuale di Lithognathus mormyrus (L.) e di Oblada melanura (L.). Studi Sassaresi, 46, 1-19.
163	Lissia-Frau, A.M., Pala, M. & Casu, S. (1976) Observations and considerations on protandrous hermaphroditism in some species of sparid fishes (Teleostei, Perciformes). Studi Sassaresi, 54, 147-167.
164	Liu, M. & Sadovy, Y. (2004a) Early gonadal development and primary males in the protogynous epinepheline, Cephalopholis boenak. Journal of Fish Biology, 65(4), 987-1002. http://doi.org/10.1111/j.0022-1112.2004.00503.x
165	Liu, M. & Sadovy, Y. (2004b) The influence of social factors on adult sex change and juvenile sexual differentiation in a diandric, protogynous epinepheline, Cephalopholis boenak (Pisces, Serranidae). Journal of Zoology, 264(3), 239-248. http://doi.org/10.1017/S0952836904005631
166	Liu, M., Wang, Y.-Y., Shan, X.-J., Kang, B. and Ding, S.-X. (2016) Primary male development of two sequentially hermaphroditic groupers, Epinephelus akaara and Epinephelus awoara (Perciformes: Epinephelidae). Journal of Fish Biology, 88(4), 1598-1613.
167	Lloret, J., Muñoz, M. & Casadevall, M. (2012) Threats posed by artisanal fisheries to the reproduction of coastal fish species in a Mediterranean marine protected area. Estuarine, Coastal and Shelf Science, 113, 133-140. http://dx.doi.org/10.1016/j.ecss.2012.07.015
168	Longley, W.H. & Hildebrand, S.F. (1941) Systematic catalogue of the fishes of Tortugas, Florida: with observations on color, habits, and local distribution. Papers Tortugas Laboratory, 34, 1-331.
169	Lorenzo, J.M., Pajuelo, J.G., Méndez‐Villamil, M., Coca, J. & Ramos, A.G. (2002) Age, growth, reproduction and mortality of the striped seabream, Lithognathus mormyrus (Pisces, Sparidae), off the Canary Islands (central‐east Atlantic). Journal of Applied Ichthyology, 18(3), 204-209. http://doi.org/10.1046/j.1439-0426.2002.00318.x
170	Lou, D.C. (1992) Age specific patterns of growth and reproduction in tropical herbivorous fishes. PhD Thesis. James Cook University, Queensland, Australia.
171	Lucks, D.K. (1970) Aspects of the biology of the white steenbras (Lithognathus aureti Smith, 1962) in the Sandwich estuary. PhD dissertation. University of Stellenbosch, South Africa.49 pp.
172	Lutnesky, M.M.F. (1994) Density-dependent protogynous sex change in territorial-haremic fishes: models and evidence. Behavioral Ecology, 5(4), 375-383. http://doi.org/10.1093/beheco/5.4.375
173	Lutnesky, M.M.F. (1996) Size-dependent rate of protogynous sex change in the pomacanthid angelfish, Centropyge potteri. Copeia 1996(1), 209-212. http://doi.org/10.2307/1446961
174	Mackie, M. (2000) Reproductive biology of the halfmoon grouper, Epinephelus rivulatus, at Ningaloo Reef, Western Australia. Environmental Biology of Fishes, 57(4), 363-376. http://doi.org/10.1023/A:1007658027359
175	Mackie, M.C. (2003) Socially controlled sex-change in the half-moon grouper, Epinephelus rivulatus, at Ningaloo Reef, Western Australia. Coral Reefs, 22(2), 133-142. http://doi.org/10.1007/s00338-003-0296-3
176	Mackie, M.C. (2006) Anatomical changes to the gonad during protogynous sex change in the half‐moon grouper Epinephelus rivulatus (Valenciennes). Journal of Fish Biology, 69(1), 176-186. http://doi.org/10.1111/j.1095-8649.2006.01084.x
177	Mackie, M. (2007) Reproductive behavior of the halfmoon grouper, Epinephelus rivulatus, at Ningaloo Reef, Western Australia. Ichthyological Research, 54(3), 213-220. http://doi.org/10.1007/s10228-006-0393-8
178	Madhu, K. & Madhu, R. (2006) Protandrous hermaphroditism in the clown fish Amphiprion percula from Andaman and Nicobar islands. Indian Journal of Fisheries, 53(4), 373-382.
179	Manabe, H., Ishimura, M., Shinomiya, A. & Sunobe, T. (2007a) Field evidence for bi‐directional sex change in the polygynous gobiid fish Trimma okinawae. Journal of Fish Biology, 70(2), 600-609. http://doi.org/10.1111/j.1095-8649.2007.01338.x
180	Manabe, H., Ishimura, M., Shinomiya, A. & Sunobe, T. (2007b) Inter-group movement of females of the polygynous gobiid fish Trimma okinawae in relation to timing of protogynous sex change. Journal of ethology, 25(2), 133-137. http://doi.org/10.1007/s10164-006-0007-y
181	Manabe, H., Toyoda, K., Nagamoto, K., Dewa, S.-I., Sakurai, M., Hagiwara, K., Shinomiya, A. & Sunobe, T. (2013) Bidirectional sex change in seven species of Priolepis (Actinopterygii: Gobiidae). Bulletin of Marine Science, 89(2), 635-642.
182	Marino, G., Azzurro, E., Massari, A., Finoia, M.G. & Mandich, A. (2001) Reproduction in the dusky grouper from the southern Mediterranean. Journal of Fish Biology, 58(4), 909-927. http://doi.org/10.1111/j.1095-8649.2001.tb00544.x
183	Mathew, G. & Kuruvilla, M. (2010) Anatomical changes during early gonad development in the protogynous greasy grouper Epinephelus tauvina (Forsskal). Indian Journal of Fisheries, 57(2), 21-24.
184	Matos-Caraballo, D., Posada, J.M. & Luckhurst, B.E. (2006) Fishery-dependent evaluation of a spawning aggregation of tiger grouper (Mycteroperca tigris) at Vieques Island, Puerto Rico. Bulletin of Marine Science, 79(1), 1-16.
185	Maxfield, J.M. & Cole, K.S. (2019) Structural changes in the ovotestis of the bidirectional hermaphrodite, the blue-banded goby (Lythrypnus dalli), during transition from ova production to sperm production. Environmental Biology of Fishes, 102(11), 1393-1404. http://doi.org/10.1007/s10641-019-00914-2
186	McBride, R.S. & Johnson, M.R. (2007) Sexual development and reproductive seasonality of hogfish (Labridae: Lachnolaimus maximus), an hermaphroditic reef fish. Journal of Fish Biology, 71(5), 1270-1292. http://doi.org/10.1111/j.1095-8649.2007.01580.x
187	McBride, R.S., Sulak, K.J., Thurman, P.E. & Richardson, A.K. (2009) Age, growth, mortality, and reproduction of Roughtongue bass, Pronotogrammus martinicensis (Serranidae), in the northeastern Gulf of Mexico. Gulf of Mexico Science, 27(1), 4. 10.18785/goms.2701.04
188	McErlean, A.J. & Smith, C.L. (1964) The age of sexual succession in the protogynous hermaphrodite Mycteroperca microlepis. Transactions of the American Fisheries Society, 93(3), 301-302. http://doi.org/10.1577/1548-8659(1964)93[301:TAOSSI]2.0.CO;2
189	McIlwain, J., Hermosa, G.V., Claereboudt, M., Al‐Oufi, H.S. & Al‐Awi, M. (2006) Spawning and reproductive patterns of six exploited finfish species from the Arabian Sea, Sultanate of Oman. Journal of Applied Ichthyology, 22(2), 167-176. http://doi.org/10.1111/j.1439-0426.2006.00723.x
190	Mead, G.W. (1959) Hermaphroditism in archibenthic and pelagic fishes of the order Iniomi. Deep Sea Research (1953), 6, 234-IN19.
191	Merrett, N.R., Badcock, J. & Herring, P.J. (1973) The status of Benthalbella infans (Pisces: Myctophoidei), its development, bioluminescence, general biology and distribution in the eastern North Atlantic. Journal of Zoology, 170(1), 1-48. http://doi.org/10.1111/j.1469-7998.1973.tb05042.x
192	Meyer, K.A. (1977) Reproductive behavior and patterns of sexuality in the Japanese labrid fish Thalassoma cupido. Japanese Journal of Ichthyology, 24(2), 101-112. http://doi.org/10.11369/jji1950.24.101
193	Micale, V. & Perdichizzi, F. (1994) Further studies on the sexuality of the hermaphroditic teleost Diplodus sargus, with particular reference to protandrous sex inversion. Journal of Fish Biology, 45(4), 661-670.http://doi.org/10.1111/j.1095-8649.1994.tb00932.x
194	Micale, V., Maricchiolo, G. & Genovese, L. (2002) The reproductive biology of blackspot sea bream Pagellus bogaraveo in captivity. I. Gonadal development, maturation and hermaphroditism. Journal of Applied Ichthyology, 18(3), 172-176. http://doi.org/10.1046/j.1439-0426.2002.00328.x
195	Micale, V., Perdichizzi, F. & Santangelo, G. (1987) The gonadal cycle of captive white bream, Diplodus sargus (L.). Journal of Fish Biology, 31(3), 435-440. http://doi.org/10.1111/j.1095-8649.1987.tb05247.x
196	Moore, R. (1979) Natural sex inversion in the giant perch (Lates calcarifer). Marine and Freshwater Research, 30(6), 803-813. http://doi.org/10.1071/MF9790803
197	Moss, J.W., Adams, S. & Welch, D.J. (2002) Bommie cod (Cephalopholis cyanostigma): a big surprise from a little fish. Bridging the gap: A workshop linking student research with fisheries stakeholders, pp. 94-107.
198	Moussac, G.D. (1986) Mise en évidence de l'hermaphrodisme protogyne d'Epinephelus chlorostigma (Valenciennes, 1828) aux Seychelles (Pisces, Serranidae). Cybium, 10(3), 249-262.
199	Moyer, J.T. & Nakazono, A. (1978) Protandrous hermaphroditism in six species of the anemonefish genus Amphiprion in Japan. Japanese Journal of Ichthyology, 25(2), 101-106.http://doi.org/10.11369/jji1950.25.101
200	Moyer, J.T. & Zaiser, M.J. (1984) Early sex change: a possible mating strategy of Centropyge angelfishes (Pisces: Pomacanthidae). Journal of ethology, 2(1), 63-67. http://doi.org/10.1007/BF02348208
201	Munday, P.L., Caley, M.J. & Jones, G.P. (1998) Bi-directional sex change in a coral-dwelling goby. Behavioral Ecology and Sociobiology, 43(6), 371-377.http://doi.org/10.1007/s002650050504
202	Nagelkerken, W.P. (1979) Biology of the graysby, Epinephelus cruentatus, of the coral reef of Curaçao. Studies on the fauna of Curaçao and other Caribbean Islands, 60(1), 1-118.
203	Nakai, T. & Sano, M. (2002) Evidence of protogynous hermaphroditism in the darkfin hind Cephalopholis urodeta (Serranidae) at Iriomote Island, southern Japan. Fisheries Science, 68(3), 697-699. http://doi.org/10.1046/j.1444-2906.2002.00479.x
204	Nakashima, Y., Kuwamura, T. & Yogo, Y. (1995) Why Be a Both‐ways Sex Changer? Ethology, 101(4), 301-307. http://doi.org/10.1111/j.1439-0310.1995.tb00367.x
205	Nakashima, Y., Kuwamura, T. & Yogo, Y. (1996) Both-ways sex change in monogamous coral gobies, Gobiodon spp. Environmental Biology of Fishes, 46(3), 281-288. http://doi.org/10.1007/BF00005004
206	Nakazono, A. & Kusen, J.D. (1991) Protogynous hermaphroditism in the wrasse Choerodon azurio. Nippon Suisan Gakkaishi, 57(3), 417-420. http://doi.org/10.2331/suisan.57.417
207	Nakazono, A. (1979) Studies on the sex reversal and spawning behavior of five species of Japanese labrid fishes. Report of Fishery Research Laboratory, Kyushu University, 4, 1-64.
208	Ndiaye, A.M. (2014) Etude du cycle sexuel et l’inversion sexuelle de Pagellus bellottii (Téléostéen: Sparidae) dans les eaux sénégalaises. Afrique Science: Revue Internationale des Sciences et Technologie, 10(4), 257-266.
209	Nemtzov, S.C. (1985) Social control of sex change in the Red Sea razorfish Xyrichtys pentadactylus (Teleostei, Labridae). Environmental Biology of Fishes, 14(2-3), 199-211. http://doi.org/10.1007/BF00000827Nemtzov, S.C. (2007) Intraspecific variation in home range exclusivity by female green razorfish, Xyrichtys splendens (family Labridae), in different habitats. Environmental Biology of Fishes 5…
210	Oh, S.-R., Kang, H.-C., Lee, C.-H., Hur, S.-W. & Lee, Y.-D. (2013) Sex reversal and masculinization according to growth in longtooth grouper Epinephelus bruneus. Development & Reproduction, 17(2), 79-85. http://doi.org/10.12717/DR.2013.17.2.079
211	Ohta, I., Akita, Y., Uehara, M. & Ebisawa, A. (2017) Age-based demography and reproductive biology of three Epinephelus groupers, E. polyphekadion, E. tauvina, and E. howlandi (Serranidae), inhabiting coral reefs in Okinawa. Environmental Biology of Fishes, 100(11), 1451-1467. http://doi.org/10.1007/s10641-017-0655-5
212	Ohta, I. & Ebisawa, A. (2015) Reproductive biology and spawning aggregation fishing of the white-streaked grouper, Epinephelus ongus, associated with seasonal and lunar cycles. Environmental Biology of Fishes, 98(6), 1555-1570. http://doi.org/10.1007/s10641-015-0382-8
213	Ohta, K., Sundaray, J.K., Okida, T., Sakai, M., Kitano, T., Yamaguchi, A., Takeda, T. & Matsuyama, M. (2003) Bi-directional sex change and its steroidogenesis in the wrasse, Pseudolabrus sieboldi. Fish physiology and biochemistry, 28(1-4), 173-174. http://doi.org/10.1023/B:FISH.0000030517.06738.e7
214	Okada, Y.K. (1965a) Bisexuality in Sparid Fishes I. Origin of bisexual gonads in Mylio macrocephalus. Proceedings of the Japan Academy, 41(4), 294-299. http://doi.org/10.2183/pjab1945.41.294
215	Okada, Y.K. (1965b) Bisexuality in Sparid Fishes II. Proceedings of the Japan Academy, 41(4), 300-304. http://doi.org/10.2183/pjab1945.41.300
216	Okada, Y.K. (1966) Sex reversal in Inegocia meerdervoorti with special reference to repetition of hermaphroditic state. Proceedings of the Japan Academy, 42(5), 497-502. http://doi.org/10.2183/pjab1945.42.497
217	Okumura, S. (2001) Evidence of sex reversal towards both directions in reared red spotted grouper Epinephelus akaara. Fisheries Science, 67(3), 535-537. http://doi.org/10.1046/j.1444-2906.2001.00287.x
218	Ota, K., Kobayashi, T., Ueno, K. & Gojobori, T. (2000) Evolution of heteromorphic sex chromosomes in the order Aulopiformes. Gene, 259(1-2), 25-30. http://doi.org/10.1016/S0378-1119(00)00460-1
219	Paiva, R.B., Neves, A., Sequeira, V., Vieira, A.R., Costa, M.J. & Gordo, L.S. (2018) Age, growth and reproduction of the protandrous hermaphrodite fish, Sarpa salpa, from the Portuguese continental coast. Journal of the Marine Biological Association of the United Kingdom, 98(2), 269-281. http://doi.org/10.1017/S0025315416001405
220	Pajuelo, J.G. & Lorenzo, J.M. (1995) Biological parameters reflecting the current state of the exploited pink dentex, Dentex gibbosus (Pisces: Sparidae) population off the Canary Islands. South African Journal of Marine Science, 16(1), 311-319. http://doi.org/10.2989/025776195784156421
221	Pajuelo, J.G. & Lorenzo, J.M. (1998) Population biology of the common pandora Pagellus erythrinus (Pisces: Sparidae) off the Canary Islands. Fisheries Research, 36(2-3), 75-86. http://doi.org/10.1016/S0165-7836(98)00110-6
222	Pajuelo, J.G. & Lorenzo, J.M. (1999) Life history of black seabream, Spondyliosoma cantharus, off the Canary Islands, Central-east Atlantic. Environmental Biology of Fishes, 54(3), 325-336. http://doi.org/10.1023/A:1007515301745
223	Pajuelo, J.G. & Lorenzo, J.M. (2001) Biology of the annular seabream, Diplodus annularis (Sparidae), in coastal waters of the Canary Islands. Journal of Applied Ichthyology, 17(3), 121-125. http://doi.org/10.1046/j.1439-0426.2001.00292.x
224	Pajuelo, J.G. & Lorenzo, J.M. (2004) Basic characteristics of the population dynamic and state of exploitation of Moroccan white seabream Diplodus sargus cadenati (Sparidae) in the Canarian archipelago. Journal of Applied Ichthyology, 20(1), 15-21. http://doi.org/10.1046/j.0175-8659.2003.00540.x
225	Parvez, K. & Al-Marzouk, A. (2000) First observations on natural sex reversal in a protandrous bream (Sparidentex hasta: Sparidae) from Kuwait. Pakistan Journal of Zoology, 32(3), 229-244.
226	Pears, R.J., Choat, J.H., Mapstone, B.D. & Begg, G.A. (2006) Demography of a large grouper, Epinephelus fuscoguttatus, from Australia’s Great Barrier Reef: implications for fishery management. Marine Ecology Progress Series, 307, 259-272.
227	Pears, R.J., Choat, J.H., Mapstone, B.D. & Begg, G.A. (2007) Reproductive biology of a large, aggregation‐spawning serranid, Epinephelus fuscoguttatus (Forsskål): management implications. Journal of Fish Biology, 71(3), 795-817. http://doi.org/10.1111/j.1095-8649.2007.01545.x
228	Pember, M.B. (2006) Characteristics of fish communites in coastal waters of north-western Australia, including the biology of the threadfin species Eleutheronema tetradactylum and Polydactylus macrochir. PhD Thesis, Murdoch University.
229	Pember, M.B., Newman, S.J., Hesp, S.A., Young, G.C., Skepper, C.L., Hall, N.G. & Potter, I.C. (2005) Biological parameters for managing the fisheries for blue and king threadfin salmons, estuary rockcod, Malabar grouper and mangrove jack in north-western Australia. Fisheries Research and Development Corporation Report Murdoch University, Western Australia.
230	Penrith, M.J. (1972) Sex reversal in the sparid fish Chrysoblephus laticeps. Koedoe, 15(1), 135-139. http://doi.org/10.4102/koedoe.v15i1.679
231	Petersen, C.W. & Fischer, E.A. (1986) Mating system of the hermaphroditic coral-reef fish, Serranus baldwini. Behavioral Ecology and Sociobiology, 19(3), 171-178. http://doi.org/10.1007/BF00300857
232	Petersen, C.W. (1991) Sex allocation in hermaphroditic sea basses. The American Naturalist, 138(3), 650-667. http://doi.org/10.1086/285240
233	Petersen, C.W. (1995) Reproductive behavior, egg trading, and correlates of male mating success in the simultaneous hermaphrodite, Serranus tabacarius. Environmental Biology of Fishes, 43(4), 351-361. http://doi.org/10.1007/BF00001169
234	Platten, J., Tibbetts, I. and Sheaves, M. (2002) The influence of increased line-fishing mortality on the sex ratio and age of sex reversal of the venus tusk fish. Journal of Fish Biology, 60(2), 301–318.
235	Pollock, B.R. (1985) The reproductive cycle of yellowfin bream, Acanthopagrus australis (Günther), with particular reference to protandrous sex inversion. Journal of Fish Biology, 26(3), 301-311. http://doi.org/10.1111/j.1095-8649.1985.tb04269.x
236	Pressley, P.H. (1981) Pair formation and joint territoriality in a simultaneous hermaphrodite: the coral reef fish Serranus tigrinus. Zeitschrift für Tierpsychologie, 56(1), 33-46. http://doi.org/10.1111/j.1439-0310.1981.tb01282.x
237	Ramirez, J. (1984) Aspects of the reproductive biology of three morphospecies in the genus Hypoplectrus; H. chlorurus, H. puella, H. unicolor. Unpublished MS Thesis, University of Puerto Rico, Mayagüez, Puerto Rico.
238	Randall, J.E. & Bruce, R.W. (1983) The parrotfishes of the subfamily Scarinae of the western Indian Ocean with descriptions of three new species. Ichthyological Bulletin 47, 1-19.
239	Reinboth, R. (1962) Morphologische und funktionelle Zweigeschlechtigkeit bei marinen Teleostiern (Serranidae, Sparidae, Centracanthidae, Labridae). Zoologische Jahrbücher Physiologie Bd, 69, 405–480.
240	Reinboth, R. (1963) Naturlicher geschlechtswechsel bei Sacura margaritacea (Hilgendorf) (Serranidae). Japanese Annotnes Zoology, 36(4), 173-178.
241	Reinboth, R. (1964) Inversion du sexe chez Anthias (L.) (Serranidae). Vie Milieu, 17, 499-503.
242	Reinboth, R. (1970) Intersexuality in fishes. Mem. Soc Endocrinology, 18,515-543.
243	Reinboth, R., Becker, B. & Latz, M. (1986) In vitro studies on steroid metabolism by gonadal tissues from ambisexual teleosts: II. Conversion of [14C] androstenedione by the heterologous gonadal tissues of the protandric sea bream Pagellus acarne (Risso). General and comparative endocrinology, 62(2), 335-340. http://doi.org/10.1016/0016-6480(86)90124-3
244	Reñones, O., Grau, A., Mas, X., Riera, F. & Saborido-Rey, F. (2010) Reproductive pattern of an exploited dusky grouper Epinephelus marginatus (Lowe 1834) (Pisces: Serranidae) population in the western Mediterranean. Scientia Marina, 74(3), 523-537.
245	Roberts Jr, D.E. & Schlieder, R.A. (1983) Induced sex inversion, maturation, spawning and embryogeny of the protogynous grouper, Mycteroperca microlepis. Journal of the World Mariculture Society, 14(1-4), 637-649. http://doi.org/10.1111/j.1749-7345.1983.tb00116.x
246	Robertson, D.R. & Choat (1974) Protogynous hermaphroditism and social systems in labrid fish. Proc. 2nd Inter. Coral Reef Symp., 1974(1), pp. 217-225.
247	Robertson, D.R. & Justines, G. (1982) Protogynous hermaphroditism and gonochorism in four Caribbean reef gobies. Environmental Biology of Fishes, 7(2), 137-142. http://doi.org/10.1007/BF00001783
248	Robertson, D.R. & Warner, R.R. (1978) Sexual patterns in the labroid fishes of the Western Caribbean, II. The Parrotfishes (Scaridae). Smithsonian Contributions to Zoology, 255, 1-26.
249	Robertson, D.R. (1972) Social control of sex reversal in a coral-reef fish. Science, 177(4053), 1007-1009. http://doi.org/10.1126/science.177.4053.1007
250	Robertson, R.D., Reinboth, R. & Bruce, R.W. (1982) Gonochorism, protogynous sex-change and spawning in three sparisomatinine parrotfishes from the western Indian Ocean. Bulletin of Marine Science, 32(4), 868-879.
251	Robinson, G.A. (1976) Sex reversal in the dageraad Chrysoblephus cristiceps (Pisces: Sparidae). Koedoe, 19(1), 43-48. http://doi.org/10.4102/koedoe.v19i1.1180
252	Rodgers, E.W., Drane, S. & Grober, M.S. (2005) Sex reversal in pairs of Lythrypnus dalli: behavioral and morphological changes. The Biological Bulletin, 208(2), 120-126. http://doi.org/10.2307/3593120
253	Roede, M.J. (1972) Color as related to size, sex and behavior in seven Caribbean Labrid fish species (Genera Thalassoma, Halichoeres and Hemipteronotus). Studies on the Fauna of Curacao and other Caribbean Islands 32, 1–266.
254	Ross, R.M. (1982) Sex change in the endemic Hawaiian labrid Thalassoma duperrey (Quoy and Gaimard): a behavioral and ecological analysis. Unpublished PhD dissertation, University of Hawaii.
255	Ross, R.M. (1984) Anatomical changes associated with sex reversal in the fish Thalassoma duperrey (Teleostei: Labridae). Copeia, 1984(1), 245-248. http://doi.org/10.2307/1445069
256	Ryen, C. (2007) Sex-specific growth dynamics in protogynous hermaphrodites. Master’s Thesis. James Cook University, Queensland, Australia.
257	Sadovy de Mitcheson, Y., Liu, M. & Suharti, S. (2010) Gonadal development in a giant threatened reef fish, the humphead wrasse Cheilinus undulatus, and its relationship to international trade. Journal of Fish Biology, 77(3), 706-718. http://doi.org/10.1111/j.1095-8649.2010.02714.x
258	Sadovy, Y. & Donaldson, T.J. (1995) Sexual pattern of Neocirrhites armatus (Cirrhitidae) with notes on other hawkish species. Environmental Biology of Fishes, 42(2), 143-150. http://doi.org/10.1007/BF00001992
259	Sadovy, Y., Kulbicki, M., Labrosse, P., Letourneur, Y., Lokani, P. & Donaldson, T.J. (2003) The humphead wrasse, Cheilinus undulatus: synopsis of a threatened and poorly known giant coral reef fish. Reviews in Fish Biology and Fisheries, 13(3), 327-364. http://doi.org/10.1023/B:RFBF.0000033122.90679.97
260	Sadovy, Y., Rosario, A. & Román, A. (1994) Reproduction in an aggregating grouper, the red hind, Epinephelus guttatus. In: E.K. Balon, M.N. Bruton & D.L.G. Noakes (Eds.), Women in ichthyology: an anthology in honour of ET, Ro and Genie (pp. 269-286). Springer, Dordrecht. http://doi.org/10.1007/978-94-011-0199-8_21
261	Sakai, Y. (1997) Alternative spawning tactics of female angelfish according to two different contexts of sex change. Behavioral Ecology, 8(4), 372-377. http://doi.org/10.1093/beheco/8.4.372
262	Sakai, Y., Karino, K., Kuwamura, T., Nakashima, Y. & Maruo, Y. (2003a) Sexually dichromatic protogynous angelfish Centropyge ferrugata (Pomacanthidae) males can change back to females. Zoological science, 20(5), 627-634. http://doi.org/10.2108/zsj.20.627
263	Sakai, Y., Tsujimura, C., Nakata, Y., Tanabe, H. & Maejima, G. (2003) Rapid transition in sexual behaviors during protogynous sex change in the haremic angelfish Centropyge vroliki (Pomacanthidae). Ichthyological Research, 50(1), 30-35.
264	Salekhova, L.P. (1961) Hermaphroditism of annular bream Diplodus annularis (L.). Trudy Sevastopol Biological Station, 14, 257-268.
265	Schwarz, A.L. & Smith, L.C. (1990) Sex change in the damselfish Dascyllus reticulatus (Richardson) (Perciformes: Pomacentridae). Bulletin of marine science, 46(3), 790-798.
266	Sellami, A. & Bruslé, J. (1979) Contribution a l’étude de la pêche, de la sexualité et de la reproduction de la mendole Maena (Linnaeus, 1758), Téléostéens, Maenidae, des cotes tunisiennes. Mem Biol Mar Ocean IX, 91-109.
267	Shapiro, D.Y. & Rasotto, M.B. (1993) Sex differentiation and gonadal development in the diandric, protogynous wrasse, Thalassoma bifasciatum (Pisces, Labridae). Journal of Zoology, 230(2), 231-245. http://doi.org/10.1111/j.1469-7998.1993.tb02685.x
268	Shapiro, D.Y. (1981) Size, maturation and the social control of sex reversal in the coral reef fish Anthias squamipinnis (Peters). . Journal of Zoology London, 193(1), 105–128. http://doi.org/10.1111/j.1469-7998.1981.tb01494.x
269	Shapiro, D.Y. (1992) Plasticity of gonadal development and protandry in fishes. Journal of experimental Zoology, 261(2), 194-203. http://doi.org/10.1002/jez.1402610210
270	Shapiro, D.Y., Garcia-Moliner, G. & Sadovy, Y. (1994) Social system of an inshore stock of the red hind grouper, Epinephelus guttatus (Pisces: Serranidae). In: E.K. Balon, M.N. Bruton & D.L.G. Noakes (Eds.), Women in ichthyology: an anthology in honour of ET, Ro and Genie. Developments in environmental biology of fishes (pp. 415-422). Springer, Dordrecht.
271	Shapiro, D.Y., Sadovy, Y. & McGehee, M.A. (1993a) Periodicity of sex change and reproduction in the red hind, Epinephelus guttatus, a protogynous grouper. Bulletin of Marine Science, 53(3), 1151-1162.
272	Shapiro, D.Y., Sadovy, Y. & McGehee, M.A. (1993b) Size, composition, and spatial structure of the annual spawning aggregation of the red hind, Epinephelus guttatus (Pisces: Serranidae). Copeia, 1993(2), 399-406. http://doi.org/10.2307/1447138
273	Sheaves, M. (1995) Large lutjanid and serranid fishes in tropical estuaries: are they adults or juveniles? Marine Ecology Progress Series, 129, 31-41. http://doi.org/10.3354/meps129031.
274	Shibuno, T., Chiba, I., Gushima, K., Kakudal, S. & Hashimotol, H. (1993a) Reproductive behavior of the wrasse, Halichoeres marginatus, at Kuchierabu-jima. Japanese Journal of Ichthyology, 40(3), 351-359.
275	Shibuno, T., Chiba, I., Hashimoto, H. & Gushima, K. (1994) Reproductive behavior of the wrasse, Thalassoma lutescens, at Kuchierabu-jima [in Japan]. Journal of the Faculty of Applied Biological Science-Hiroshima University (Japan), 33, 43-50.
276	Shibuno, T., Gushima, K. & Kakuda, S. (1993b) Female spawning migrations of the protogynous wrasse, Halichoeres marginatus. Japanese Journal of Ichthyology, 39(4), 357-362.
277	Shihab, I., Gopalakrishnan, A., Vineesh, N., Muktha, M., Akhilesh, K.V. & Vijayagopal, P. (2017) Histological profiling of gonads depicting protandrous hermaphroditism in E leutheronema tetradactylum. Journal of Fish Biology, 90(6), 2402-2411. http://doi.org/10.1111/jfb.13324
278	Shitamitsu, T. & Sunobe, T. (2018) Protandry of the flathead Suggrundus meerdervoortii (Teleostei: Platycephalidae). Ichthyological Research, 65(4), 507-509. http://doi.org/10.1007/s10228-018-0651-6
279	Shpigel, M. & Fishelson, L. (1986) Behavior and physiology of coexistence in two species of Dascyllus (Pomacentridae, Teleostei). Environmental Biology of Fishes, 17(4), 253-265. http://doi.org/10.1007/BF00001492
280	Shpigel, M. & Fishelson, L. (1991) Territoriality and associated behaviour in three species of the genus Cephalopholis (Pisces: Serranidae) in the Gulf of Aqaba, Red Sea. Journal of Fish Biology, 38(6), 887-896. http://doi.org/10.1111/j.1095-8649.1991.tb03628.x
281	Shpigel, M. (1985) Aspects of the biology and ecology of the Red Sea groupers of the genus Cephalopholis (Serranidae, Teleostei). PhD dissertation, Tel Aviv University.176 pp.
282	Siau, Y. & Bouain, A. (1994) Preliminary indications on growth and reproduction in the protogynous grouper Mycteroperca rubra (Pisces, Serranidae). Journal of African Zoology, 108(4), 353-360.
283	Smith, C. L., & Atz, E.H. (1969). The sexual mechanism of the reef bass Pseudogramma bermudensis and its implications in the classification of the Pseudogrammidae (Pisces: Perciformes). Zeitschrift für Morphologie der Tiere, 65(4), 315-326.
284	Smith, C.L. & Atz, E.H. (1973) Hermaphroditism in the mesopelagic fishes Omosudis lowei and Alepisaurus ferox. Copeia, 1973(1), 41-44. http://doi.org/10.2307/1442355
285	Smith, C.L. (1959) Hermaphroditism in some serranid fishes from Bermuda. Papers Michigan Academy of Science, Arts and Letters, 44, 111-119.
286	Smith, C.L. (1964) Hermaphroditism in Bahama groupers. Bulletin of the Museum of Natural History, New York, 73, 42-47.
287	Smith, C.L. (1965) The patterns of sexuality and the classification of serranid fishes. American Museum novitates, 2207, 1-20.
288	Smith, C.L. (1975) The evolution of hermaphroditism in fishes. In: R. Reinboth (Eds.), Intersexuality in the Animal Kingdom (pp. 295-310). Springer, Berlin, Heidelberg. http://doi.org/10.1007/978-3-642-66069-6_28
289	Sordi, M. (1962). Ermafroditismo proteroginico in Labrus turdis L. e in L. merula L. Monitore Zoologico Italiano 69, 69-89.
290	St. Mary, C.M. (1996) Sex allocation in a simultaneous hermaphrodite, the zebra goby Lythrypnus zebra: insights gained through a comparison with its sympatric congener, Lythrypnus dalli. Environmental Biology of Fishes, 45(2), 177-190. http://doi.org/10.1007/BF00005232
291	Sulak, K.J., Wenner, C.A., Sedberry, G.R. & Guelpen, L.V. (1985) The life history and systematics of deep-sea lizard fishes, genus Bathysaurus (Synodontidae). Canadian Journal of Zoology, 63(3), 623-642. http://doi.org/10.1139/z85-091
292	Sumpton, W. & Brown, I. (2004) Reproductive biology of the red throat emperor Lethrinus miniatus (Pisces: Lethrinidae) from the southern Great Barrier Reef, Australia. . Bulletin of marine science, 74(2), 423-432.
293	Sunobe, T. & Nakazono, A. (1993) Sex change in both directions by alteration of social dominance in Trimma okinawae (Pisces: Gobiidae). Ethology, 94(4), 339-345. http://doi.org/10.1111/j.1439-0310.1993.tb00450.x
294	Sunobe, T., Sado, T., Hagiwara, K., Manabe, H., Suzuki, T., Kobayashi, Y., Sakurai, M., Dewa, S.I., Matsuoka, M., Shinomiya, A., Fukuda, K. & Miya, M. (2017) Evolution of bidirectional sex change and gonochorism in fishes of the gobiid genera Trimma, Priolepis, and Trimmatom. The Science of Nature, 104(3-4), 15. http://doi.org/10.1007/s00114-017-1434-z
295	Suzuki, K. (1979) Spawning behavior, k eggs, larvae, and sex reversal of two pomacanthine fishes, Genicanthus lamarck and G. semifasciatus, in the aquarium. Journal of Faculty of Marine Science and Technology, Tokai University, 12, 149-165.
296	Suzuki, K., Kobayashi, K., Hioki, S. & Sakamoto, T. (1978) Ecological studies of the anthiine fish, Franzia squamipinnis, in Suruga Bay, Japan. Japanese Journal of Ichthyology, 25(2), 124-140. http://doi.org/10.11369/jji1950.25.124
297	Suzuki, S., Toguchi, K., Makino, Y., Kuwamura, T., Nakashima, Y. & Karino, K. (2008) Group spawning results from the streaking of small males into a sneaking pair: male alternative reproductive tactics in the threespot wrasse Halichoeres trimaculatus. Journal of ethology, 26(3), 397-404. http://doi.org/10.1007/s10164-008-0102-3
298	Tanaka, H. (1990) Sexual maturation and sex reversal in red spotted grouper, Epinephelus akaara. Bulletin of National Research Institute of Aquaculture, 17, 1-15.
299	Tan-Fermin, J.D., Garcia, L.M.B. & Castillo, A.R. (1994) Induction of sex inversion in juvenile grouper, Epinephelus suillus, (Valenciennes) by injections of 17α-methyltestosterone. Japanese Journal of Ichthyology, 40(4), 413-420. http://doi.org/10.11369/jji1950.40.413
300	Taylor, R.G., Whittington, J.A., Grier, H.J. & Crabtree, R.E. (2000) Age, growth, maturation, and protandric sex reversal in common snook, Centropomus undecimalis, from the east and west coasts of South Florida. Fishery Bulletin, 98(3), 612-612.
301	Thompson, R. & Munro, J.L. (1974) The biology, ecology and bionomics of Caribbean reef fishes: Serranidae (hinds and groupers). Research Reports Zoology Department University of the West Indies, 5, 1-82.
302	Thompson, R. & Munro, J.L. (1978) Aspects of the biology and ecology of Caribbean reef fishes: Serranidae (hinds and groupers). Journal of Fish Biology, 12(2), 115-146. http://doi.org/10.1111/j.1095-8649.1978.tb04158.x
303	Tobin, A.J., Sheaves, M.J. & Molony, B.W. (1997) Evidence of protandrous hermaphroditism in the tropical sparid Acanthopagrus berda. Journal of Fish Biology, 50(1), 22-33. http://doi.org/10.1111/jfb.1997.50.1.22
304	Touart, L.W. & Bortone, S.A. (1980) The accessory reproductive structure in the simultaneous hermaphrodite Diplectrum bivittatum. Journal of Fish Biology, 16(4), 397-403. http://doi.org/10.1111/j.1095-8649.1980.tb03717.xTuset, V.M., García-Díaz, M.M., Gonzalez, J.A., Lorente, M.J. & Lozano, I.J. (2005) Reproduction and growth of the painted comber Serranus scriba (Serranidae) of the Marine Reserv…
305	Vadiya, V. (1984) Reproductive systems of Epinephelus aeneus and Epinephelus alexandrinus (Serranidae) from the southeastern Meditteranean. Journal of Ichthyology, 24, 77-81.
306	Van der Walt, B.A. & Mann, B.Q. (1998) Aspects of the reproductive biology of Sarpa salpa (Pisces: Sparidae) off the east coast of South Africa. African Zoology, 33(4), 241-248.Van Oördt, G.J. (1929) Zur mikroskopischen Anatomie der Ovariotestes von Serranus und Sargus (Teleostei). Zeitschrift für mikroskopisch-anatomische Forschung, 19, 1-17.
307	Van Oordt, G.J. (1933) Zur sexualität der gattung Epinephelus (Serranidae, Teleostei). Zeitschrift für mikroskopisch-anatomische Forschung, 33, 525-533.
308	Victor, B.C. (1987) The mating system of the Caribbean rosy razorfish, Xyrichtys martinicensis. Bulletin of marine science, 40(1), 152-160.
309	Von Brandt, V.I. (1979) Soziale kontrolle des wachstums und geschlechtsdifferenzierung bei jungen anemonenfischen (Amphiprion bicinctus). University of Munich, Munich, Germany.
310	Wakefield, C.B., Williams, A.J., Newman, S.J., Bunel, M., Boddington, D.K., Vourey, E. & Fairclough, D.V. (2015) Variations in growth, longevity and natural mortality for the protogynous hermaphroditic eightbar grouper Hyporthodus octofasciatus between the Indian and Pacific Oceans. Fisheries Research, 172, 26-33. http://dx.doi.org/10.1016/j.fishres.2015.06.0210165-7836
311	Warner, R.R. & Lejeune, P. (1985) Sex change limited by paternal care: a test using four Mediterranean labrid fishes, genus Symphodus. Marine Biology, 87(1), 89-99. http://doi.org/10.1007/BF00397010
312	Warner, R.R. & Robertson, D.R. (1978) Sexual Patterns in the Labroid Fishes of the Western Caribbean, I: The Wrasses (Labridae). Smithsonian Contributions to Zoology, 254, 38 pp.
313	Warner, R.R. (1975) The reproductive biology of the protogynous hermaphrodite Pimelometopon pulchrum (Pisces: Labridae). Fishery Bulletin, 73(2), 262-283.
314	Warner, R.R. (1982) Mating systems, sex change and sexual demography in the rainbow wrasse, Thalassoma lucasanum. Copeia, 1982(3), 653-661. http://doi.org/10.2307/1444666
315	Wenner, C.A., Roumillat, W.A. & Waltz, C.W. (1986) Contributions to the life history of black sea bass, Centropristis striata, off the southeastern United States. Fishery Bulletin, 84.
316	Wernerus, F.M. & Tessari, V. (1991) The influence of population density on the mating system of Thalassoma pavo, a protogynous Mediterranean labrid fish. Marine Ecology, 12(4), 361-368. http://doi.org/10.1111/j.1439-0485.1991.tb00264.x
317	Whaylen, L., Pattengill-Semmens, C.V., Semmens, B.X., Bush, P.G. & Boardman, M.R. (2004) Observations of a Nassau grouper, Epinephelus striatus, spawning aggregation site in Little Cayman, Cayman Islands, including multi-species spawning information. Environmental Biology of Fishes, 70(3), 305-313. http://doi.org/10.1023/B:EBFI.0000033341.57920.a8
318	White, D.B., Wyanski, D.M., Eleby, B.M. & Lilyestrom, C.G. (2002) Tiger grouper (Mycteroperca tigris): profile of a spawning aggregation. Bulletin of marine science, 70(1), 233-240.Williams, A.J., Davies, C.R., Mapstone, B.D., Currey, L.M., Welch, D.J., Begg, G.A., Ballagh, A.C., Choat, J.H., Murchie, C.D. & Simpfendorfer, C.A. (2009) Age-based demography of humpback grouper Cromileptes altivelis…
319	Wittenrich, M.L. & Munday, P.L. (2005). Bi-directional sex change in coral reef fishes from the family Pseudochromidae: an experimental evaluation. Zoological Science, 22(7), 797-803.
320	Wong, M.Y., Munday, P.L. & Jones, G.P. (2005) Habitat patch size, facultative monogamy and sex change in a coral-dwelling fish, Caracanthus unipinna. Environmental Biology of Fishes, 74(2), 141-150. http://doi.org/10.1007/s10641-005-6715-2
321	Wyanski, D.M., White, D.B. & Barans, C.A. (2000) Growth, population age structure, and aspects of the reproductive biology of snowy grouper, Epinephelus niveatus, off North Carolina and South Carolina. Fishery Bulletin, 98.
322	Yeh, S.L., Dai, Q.C., Chu, Y.T., Kuo, C.M., Ting, Y.Y. & Chang, C.F. (2003) Induced sex change, spawning and larviculture of potato grouper, Epinephelus tukula. Aquaculture, 228(1-4), 371-381. http://doi.org/10.1016/S0044-8486(03)00316-8
323	Yeung, W.S.B. & Chan, S.T.H. (1987) The gonadal anatomy and sexual pattern of the protandrous sex‐reversing fish, Rhabdosargus sarba (Teleostei: Sparidae). Journal of Zoology, 212(3), 521-532. http://doi.org/10.1111/j.1469-7998.1987.tb02922.x
324	Young, P.C. & Martin, R.B. (1982) Evidence for protogynous hermaphroditism in some lethrinid fishes. Journal of Fish Biology, 21(4), 475-484. http://doi.org/10.1111/j.1095-8649.1982.tb02853.x
325	Young, P.C. & Martin, R.B. (1985) Sex ratios and hermaphroditism in nemipterid fish from northern Australia. Journal of Fish Biology, 26(3), 273-287. http://doi.org/10.1111/j.1095-8649.1985.tb04266.x
326	Zamboni, A. & Relini, G. (1986) Note di biologia di Spicara flexuosa (Osteichthyes, Centracanthidae) del Mar Ligure. Bollettino dei Musei e Degli Istituti Biologici delľUniversitä di Genova, 52, 251-265.
327	Zei, M. (1950) Typical sex‐reversal in Teleosts. Proceedings of the Zoological Society of London, 119(4), 917-920. http://doi.org/10.1111/j.1096-3642.1950.tb00917.x
328	Zohar, Y., Abraham, M. & Gordin, H. (1978) The gonadal cycle of the captivity-reared hermaphroditic teleost Sparus aurata (L.) during the first two years of life. Annales de Biologie Animale Biochimie Biophysique, 18(4), 877-882.
329	Zorica, B., Sinovčić, G. & Čikeš Keč, V. (2005) Reproductive period and histological analysis of the painted comber, Serranus scriba (Linnaeus, 1758), in the Trogir Bay area (eastern mid-Adriatic). Acta Adriatica: International journal of Marine Sciences, 46(1), 77-82.
