# Supplementary material for: Switches, stability and reversals in the evolutionary history of sexual systems in fish
Source: Nat Commun. 2022 May 30;13:3029. doi: 10.1038/s41467-022-30419-z (PMC9151764; doi:10.1038/s41467-022-30419-z)
Supplement: Supplementary file 6 — Source Data [file 41467_2022_30419_MOESM6_ESM.xlsx]

## Sheet: Figure 5a
Figure 5a
	Log10 Longevity (year)
SEXUAL SYSTEM	Estimate	Std.Error
G	1.35171	0.358648
PA	1.36623	0.113447
PG	1.51246	0.068686
Estimates obtained from PGLS (Phylogenetic Generalized Least Square) models, run in R (see material and methods)

## Sheet: Figure 5b
Figure 5b
Species	Sexual_system	L0g10 Longevity	L0g10 Max_Length
Abramis_brama	gonochorism	1.36173	1.91381		Regression line obtained from PGLS (Phylogenetic Generalized Least Square) models, run in R (see material and methods)
Acanthocybium_solandri	gonochorism	0.954243	2.39794
Acanthopagrus_butcheri	gonochorism	1.4624	1.77815		G	y = 0.680032x - 0.019427
Acanthurus_dussumieri	gonochorism	1.44716	1.73239		PA	y = 0.680032x - 0.062632
Acanthurus_lineatus	gonochorism	1.66276	1.57978		PG	y = 0.680032x + 0.109831
Acanthurus_mata	gonochorism	1.36173	1.69897
Acanthurus_nigricans	gonochorism	1.53148	1.32838
Acipenser_baerii	gonochorism	1.79934	2.30103
Acipenser_brevirostrum	gonochorism	1.82607	2.15534
Acipenser_fulvescens	gonochorism	2.18184	2.43775
Acipenser_gueldenstaedtii	gonochorism	1.66276	2.37291
Acipenser_medirostris	gonochorism	1.81291	2.43136
Acipenser_mikadoi	gonochorism	1.17609	2.17609
Acipenser_oxyrinchus	gonochorism	1.77815	2.63347
Acipenser_ruthenus	gonochorism	1.30103	2.09691
Acipenser_schrenckii	gonochorism	1.81291	2.47712
Acipenser_sinensis	gonochorism	1.11394	2.11394
Acipenser_stellatus	gonochorism	1.43136	2.39794
Acipenser_sturio	gonochorism	2	2.77815
Acipenser_transmontanus	gonochorism	2.01703	2.78533
Agonus_cataphractus	gonochorism	0.477121	1.32222
Albatrossia_pectoralis	gonochorism	1.74819	2.32222
Alestes_baremoze	gonochorism	0.778151	1.63347
Alestes_dentex	gonochorism	0.845098	1.74036
Allocyttus_niger	gonochorism	2	1.6721
Allocyttus_verrucosus	gonochorism	2.14613	1.62839
Alosa_alosa	gonochorism	1	1.91908
Alosa_sapidissima	gonochorism	1.11394	1.88081
Ambloplites_rupestris	gonochorism	1.25527	1.63347
Ameiurus_catus	gonochorism	1.14613	1.97772
Ameiurus_melas	gonochorism	1	1.81954
Ameiurus_natalis	gonochorism	0.60206	1.77815
Ameiurus_nebulosus	gonochorism	0.954243	1.74036
Amia_calva	gonochorism	1.47712	2.03743
Amphistichus_rhodoterus	gonochorism	0.954243	1.61278
Anampses_caeruleopunctatus	gonochorism	0.30103	1.62325
Anchoa_delicatissima	gonochorism	0.477121	1.07918
Anguilla_anguilla	gonochorism	1.94448	2.12385
Anguilla_marmorata	gonochorism	1.60206	2.30103
Anguilla_mossambica	gonochorism	1.30103	2.17609
Anguilla_reinhardtii	gonochorism	1.61278	2.21748
Anguilla_rostrata	gonochorism	1.63347	2.18184
Anisotremus_davidsonii	gonochorism	1.17609	1.76343
Apeltes_quadracus	gonochorism	0.477121	0.80618
Aphia_minuta	gonochorism	0	0.897627
Aphredoderus_sayanus	gonochorism	0.60206	1.14613
Archosargus_rhomboidalis	gonochorism	0.30103	1.51851
Argentina_sialis	gonochorism	0.69897	1.34242
Argyropelecus_hemigymnus	gonochorism	0	0.70757
Argyrosomus_hololepidotus	gonochorism	1.47712	2.30103
Argyrosomus_japonicus	gonochorism	1.47712	2.25768
Aristostomias_scintillans	gonochorism	0.845098	1.36173
Arripis_trutta	gonochorism	1.41497	1.94939
Atheresthes_stomias	gonochorism	1.36173	1.92428
Atherina_boyeri	gonochorism	0.60206	1.30103
Atherina_presbyter	gonochorism	0.60206	1.30103
Atherinops_affinis	gonochorism	0.954243	1.5682
Atherinopsis_californiensis	gonochorism	1.04139	1.65321
Atractoscion_nobilis	gonochorism	1.30103	2.22011
Aulorhynchus_flavidus	gonochorism	0.954243	1.25527
Austrolebias_nigripinnis	gonochorism	0	0.845098
Babka_gymnotrachelus	gonochorism	0.69897	1.20952
Bagrus_docmak	gonochorism	0.69897	2.1038
Barbatula_barbatula	gonochorism	0.845098	1.32222
Barbus_barbus	gonochorism	1.17609	2.07918
Barbus_cyclolepis	gonochorism	0.778151	1.47712
Beryx_splendens	gonochorism	1.36173	1.8451
Betta_splendens	gonochorism	0.30103	0.812913
Boreogadus_saida	gonochorism	0.845098	1.60206
Brama_brama	gonochorism	0.954243	2
Brama_japonica	gonochorism	0.954243	1.78533
Brosme_brosme	gonochorism	1.30103	2.07918
Brycinus_imberi	gonochorism	0.69897	1.29667
Buglossidium_luteum	gonochorism	1.11394	1.21484
Callionymus_lyra	gonochorism	0.845098	1.4843
Campostoma_oligolepis	gonochorism	0.69897	1.34242
Caranx_crysos	gonochorism	1.04139	1.8451
Carassius_carassius	gonochorism	1	1.80618
Carpiodes_cyprinus	gonochorism	1.04139	1.81954
Catostomus_commersonii	gonochorism	1.07918	1.81291
Catostomus_microps	gonochorism	1.25527	1.53148
Catostomus_santaanae	gonochorism	0.60206	1.39794
Cebidichthys_violaceus	gonochorism	1.25527	1.88081
Centrarchus_macropterus	gonochorism	0.778151	1.46538
Centrolabrus_exoletus	gonochorism	0.778151	1.25527
Cetengraulis_mysticetus	gonochorism	0.50515	1.34242
Chaetodon_lineolatus	gonochorism	1	1.47712
Chaetodon_lunula	gonochorism	0.954243	1.30103
Chaetodon_melannotus	gonochorism	1.30103	1.25527
Chasmistes_brevirostris	gonochorism	1.51851	1.80618
Chauliodus_macouni	gonochorism	0.90309	1.46687
Cheimerius_nufar	gonochorism	1.11394	1.87506
Chelidonichthys_cuculus	gonochorism	1.32222	1.8451
Chelmon_rostratus	gonochorism	1	1.30103
Chondrostoma_nasus	gonochorism	1.17609	1.69897
Chrosomus_cumberlandensis	gonochorism	0.60206	0.880814
Chrosomus_eos	gonochorism	0.477121	0.90309
Cichlasoma_bimaculatum	gonochorism	1.30103	1.47712
Ciliata_mustela	gonochorism	0.477121	1.39794
Clarias_gariepinus	gonochorism	1.17609	2.23045
Cleisthenes_herzensteini	gonochorism	1.17609	1.6721
Clidoderma_asperrimum	gonochorism	1.17609	1.79239
Clupea_pallasii_pallasii	gonochorism	1.27875	1.66276
Cobitis_elongatoides	gonochorism	0.69897	1.16435
Cobitis_narentana	gonochorism	0.69897	1.0086
Cobitis_taenia	gonochorism	0.69897	1.13033
Coregonus_albula	gonochorism	1	1.68124
Coregonus_clupeaformis	gonochorism	1.69897	2
Coregonus_hoyi	gonochorism	1	1.5682
Coregonus_kiyi	gonochorism	1	1.54407
Coregonus_nasus	gonochorism	1.17609	1.85126
Coregonus_nigripinnis	gonochorism	1.14613	1.59106
Coregonus_peled	gonochorism	1.11394	1.69897
Coregonus_pollan	gonochorism	1	1.54407
Coregonus_sardinella	gonochorism	1.41497	1.6721
Coregonus_zenithicus	gonochorism	1.04139	1.60206
Coryphaena_equiselis	gonochorism	0.60206	2.16346
Coryphaena_hippurus	gonochorism	0.60206	2.32222
Coryphaenoides_acrolepis	gonochorism	1.86332	2.01703
Coryphaenoides_rupestris	gonochorism	1.73239	2.04139
Cottus_aleuticus	gonochorism	0.90309	1.23045
Cottus_asper	gonochorism	0.845098	1.47712
Cottus_asperrimus	gonochorism	0.69897	0.982271
Cottus_bairdii	gonochorism	0.30103	1.17609
Cottus_cognatus	gonochorism	0.845098	1.08279
Cottus_gobio	gonochorism	1	1.25527
Cottus_paulus	gonochorism	0.30103	0.653213
Couesius_plumbeus	gonochorism	0.69897	1.36173
Crystallaria_asprella	gonochorism	0.477121	1.20412
Ctenochaetus_striatus	gonochorism	1.5563	1.41497
Ctenolabrus_rupestris	gonochorism	0.90309	1.25527
Ctenopharyngodon_idella	gonochorism	1.32222	2.17609
Culaea_inconstans	gonochorism	0.30103	0.939519
Cycleptus_elongatus	gonochorism	1.11394	1.96848
Cyclopterus_lumpus	gonochorism	1.11394	1.78533
Cymatogaster_aggregata	gonochorism	0.954243	1.3075
Cynoscion_nebulosus	gonochorism	1.25527	2
Cyprinodon_macularius	gonochorism	0.30103	0.69897
Cyprinodon_radiosus	gonochorism	0.30103	0.60206
Cyprinodon_tularosa	gonochorism	0.69897	0.69897
Dallia_pectoralis	gonochorism	0.90309	1.51851
Deltistes_luxatus	gonochorism	1.75587	1.9345
Dentex_dentex	gonochorism	1.34242	2
Dentex_maroccanus	gonochorism	1	1.65321
Dicentrarchus_labrax	gonochorism	1.47712	2.01284
Dissostichus_eleginoides	gonochorism	1.49136	2.33244
Dissostichus_mawsoni	gonochorism	1.59106	2.30103
Dorosoma_petenense	gonochorism	0.60206	1.51851
Economidichthys_trichonis	gonochorism	0.243038	0.477121
Elagatis_bipinnulata	gonochorism	0.778151	2.25527
Elassoma_boehlkei	gonochorism	0.176091	0.518514
Elassoma_zonatum	gonochorism	0.477121	0.672098
Eleginus_gracilis	gonochorism	1.17609	1.74036
Eleginus_nawaga	gonochorism	1.07918	1.62325
Embiotoca_jacksoni	gonochorism	1	1.59106
Embiotoca_lateralis	gonochorism	1	1.57978
Enchelyopus_cimbrius	gonochorism	0.954243	1.61278
Engraulis_japonicus	gonochorism	0.60206	1.25527
Eopsetta_jordani	gonochorism	1.54407	1.8451
Epigonus_telescopus	gonochorism	2.01703	1.87506
Epinephelus_striatus	gonochorism	1.4624	2.08636
Erimyzon_sucetta	gonochorism	0.90309	1.61278
Esox_lucius	gonochorism	1.47712	2.17609
Esox_masquinongy	gonochorism	1.47712	2.26245
Esox_niger	gonochorism	0.954243	1.99564
Etheostoma_acuticeps	gonochorism	0.477121	0.924279
Etheostoma_barbouri	gonochorism	0.30103	0.778151
Etheostoma_blennioides	gonochorism	0.69897	1.23045
Etheostoma_caeruleum	gonochorism	0.477121	0.886491
Etheostoma_cragini	gonochorism	0.477121	0.778151
Etheostoma_ditrema	gonochorism	0.30103	0.732394
Etheostoma_exile	gonochorism	0.477121	0.857332
Etheostoma_flabellare	gonochorism	0.60206	0.924279
Etheostoma_fusiforme	gonochorism	0	0.770852
Etheostoma_gracile	gonochorism	0.60206	0.778151
Etheostoma_juliae	gonochorism	0.477121	0.892095
Etheostoma_kennicotti	gonochorism	0.477121	0.919078
Etheostoma_microperca	gonochorism	0.30103	0.643453
Etheostoma_moorei	gonochorism	0.60206	0.857332
Etheostoma_nianguae	gonochorism	0.60206	1.11394
Etheostoma_nigrum	gonochorism	0.60206	0.857332
Etheostoma_okaloosae	gonochorism	0.90309	0.724276
Etheostoma_olivaceum	gonochorism	0.30103	0.90309
Etheostoma_olmstedi	gonochorism	0.60206	1.04139
Etheostoma_pallididorsum	gonochorism	0.30103	0.778151
Etheostoma_proeliare	gonochorism	0.30103	0.681241
Etheostoma_radiosum	gonochorism	0.60206	0.929419
Etheostoma_rubrum	gonochorism	0.477121	0.740363
Etheostoma_smithi	gonochorism	0.30103	0.792392
Etheostoma_squamiceps	gonochorism	0.477121	0.944483
Etheostoma_striatulum	gonochorism	0.30103	0.748188
Etheostoma_tetrazonum	gonochorism	0.60206	0.954243
Etheostoma_variatum	gonochorism	0.60206	1.04139
Etheostoma_zonale	gonochorism	0.60206	0.892095
Eubleekeria_splendens	gonochorism	0.361728	1.23045
Eucyclogobius_newberryi	gonochorism	0	0.755875
Euthynnus_alletteratus	gonochorism	1	2.08636
Forbesichthys_agassizii	gonochorism	0.477121	0.954243
Forcipiger_flavissimus	gonochorism	1.25527	1.34242
Fundulus_parvipinnis	gonochorism	0.477121	1.03342
Fundulus_zebrinus	gonochorism	0.477121	0.90309
Gadus_macrocephalus	gonochorism	1.39794	2.07555
Gadus_morhua	gonochorism	1.39794	2.30103
Galaxiella_nigrostriata	gonochorism	0	0.681241
Gambusia_affinis	gonochorism	0.477121	0.845098
Garra_mullya	gonochorism	0.60206	1.23045
Gasterosteus_wheatlandi	gonochorism	0	0.880814
Genidens_barbus	gonochorism	1.5563	2.07918
Genyonemus_lineatus	gonochorism	1.17609	1.61278
Gerres_filamentosus	gonochorism	1.45484	1.59106
Gila_orcuttii	gonochorism	0.60206	1.60206
Gillichthys_mirabilis	gonochorism	0.30103	1.32222
Girella_nigricans	gonochorism	1	1.81954
Glyptocephalus_stelleri	gonochorism	1.36173	1.716
Glyptocephalus_zachirus	gonochorism	1.43136	1.77815
Gobio_gobio	gonochorism	0.90309	1.32222
Gobius_cobitis	gonochorism	1	1.43136
Gobius_couchi	gonochorism	0.778151	1.23045
Gobius_niger	gonochorism	0.69897	1.25527
Gobius_paganellus	gonochorism	1	1.11394
Gobiusculus_flavescens	gonochorism	0.30103	0.778151
Gymnocephalus_cernua	gonochorism	1	1.39794
Gymnocephalus_schraetser	gonochorism	1.17609	1.47712
Harengula_jaguana	gonochorism	0.477121	1.32634
Helicolenus_percoides	gonochorism	1.62325	1.6721
Hemibarbus_labeo	gonochorism	1.17609	1.79239
Hemigrammus_rodwayi	gonochorism	0.60206	0.724276
Heterostichus_rostratus	gonochorism	0.60206	1.78533
Hexagrammos_decagrammus	gonochorism	1.25527	1.78533
Hippocampus_zosterae	gonochorism	0	0.69897
Hippoglossoides_platessoides	gonochorism	1.47712	1.91698
Hippoglossus_hippoglossus	gonochorism	1.69897	2.6721
Hippoglossus_stenolepis	gonochorism	1.74036	2.42651
Hirundichthys_affinis	gonochorism	0	1.51851
Hoplosternum_littorale	gonochorism	0.60206	1.41996
Hoplostethus_atlanticus	gonochorism	2.17319	1.87506
Hucho_hucho	gonochorism	1.30103	2.17609
Huso_dauricus	gonochorism	1.90309	2.74819
Huso_huso	gonochorism	2.07188	2.90309
Hybognathus_nuchalis	gonochorism	0.30103	1.25527
Hyperoglyphe_antarctica	gonochorism	1.17609	2.14613
Hyperprosopon_argenteum	gonochorism	0.778151	1.47712
Hyperprosopon_ellipticum	gonochorism	0.845098	1.43136
Hypomesus_japonicus	gonochorism	0.90309	1.39794
Hypomesus_olidus	gonochorism	1	1.30103
Hypomesus_pretiosus	gonochorism	0.69897	1.4843
Hypomesus_transpacificus	gonochorism	0	1.07918
Hypsoblennius_gentilis	gonochorism	0.812913	1.17609
Hypsoblennius_gilberti	gonochorism	0.954243	1.23045
Hypsoblennius_jenkinsi	gonochorism	0.740363	1.11394
Hypsopsetta_guttulata	gonochorism	0.954243	1.66276
Ictalurus_punctatus	gonochorism	1.38021	2.12057
Ictiobus_bubalus	gonochorism	1.17609	2.04922
Ictiobus_cyprinellus	gonochorism	1.30103	2.08991
Ictiobus_niger	gonochorism	1.38021	2.08991
Isopsetta_isolepis	gonochorism	1.04139	1.74036
Labeo_rohita	gonochorism	1	2.30103
Labeo_senegalensis	gonochorism	0.778151	1.81291
Lepidogobius_lepidus	gonochorism	0.845098	1
Lepidonotothen_squamifrons	gonochorism	1.27875	1.74036
Lepidopsetta_bilineata	gonochorism	1.41497	1.77815
Lepidopsetta_polyxystra	gonochorism	1.25527	1.83885
Lepidorhombus_whiffiagonis	gonochorism	1.20412	1.77815
Lepisosteus_oculatus	gonochorism	1.25527	2.17609
Lepisosteus_osseus	gonochorism	1.5563	2.30103
Lepomis_cyanellus	gonochorism	0.954243	1.49136
Lepomis_gibbosus	gonochorism	1.07918	1.60206
Lepomis_gulosus	gonochorism	0.845098	1.49136
Lepomis_macrochirus	gonochorism	1	1.61278
Lepomis_marginatus	gonochorism	0.778151	1.07918
Lepomis_megalotis	gonochorism	0.778151	1.38021
Lepomis_microlophus	gonochorism	0.845098	1.63548
Lesueurigobius_friesii	gonochorism	1.04139	1.11394
Leuciscus_leuciscus	gonochorism	1.20412	1.60206
Leuresthes_tenuis	gonochorism	0.90309	1.27875
Limanda_aspera	gonochorism	1.53148	1.6902
Limanda_ferruginea	gonochorism	1.07918	1.80618
Limanda_sakhalinensis	gonochorism	0.90309	1.5563
Lipophrys_pholis	gonochorism	1	1.47712
Lophius_americanus	gonochorism	1.47712	2.07918
Lophius_vomerinus	gonochorism	1.04139	2
Lopholatilus_chamaeleonticeps	gonochorism	1.54407	2.09691
Lota_lota	gonochorism	1.30103	2.18184
Lucania_goodei	gonochorism	0.30103	0.778151
Luciobarbus_graellsii	gonochorism	1.20412	1.90309
Lutjanus_adetii	gonochorism	1.60206	1.69897
Lutjanus_analis	gonochorism	1.4624	1.97313
Lutjanus_argentimaculatus	gonochorism	1.49136	2.17609
Lutjanus_bohar	gonochorism	1.74036	1.95424
Lutjanus_campechanus	gonochorism	1.75587	2
Lutjanus_carponotatus	gonochorism	1.30103	1.60206
Lutjanus_fulviflamma	gonochorism	1.36173	1.54407
Lutjanus_fulvus	gonochorism	1.53148	1.60206
Lutjanus_gibbus	gonochorism	1.25527	1.69897
Lutjanus_griseus	gonochorism	1.32222	1.94939
Lutjanus_lutjanus	gonochorism	1.04139	1.54407
Lutjanus_malabaricus	gonochorism	1.49136	2
Lutjanus_purpureus	gonochorism	1.25527	2
Lutjanus_quinquelineatus	gonochorism	1.49136	1.57978
Lutjanus_sanguineus	gonochorism	1.11394	2
Lutjanus_synagris	gonochorism	1	1.77815
Lutjanus_vitta	gonochorism	1.07918	1.60206
Luxilus_chrysocephalus	gonochorism	0.60206	1.38021
Luxilus_coccogenis	gonochorism	0.60206	1.14613
Luxilus_cornutus	gonochorism	0.778151	1.25527
Luxilus_zonatus	gonochorism	0.477121	1.11394
Lythrurus_roseipinnis	gonochorism	0	0.875061
Lythrurus_umbratilis	gonochorism	0.477121	0.944483
Macrhybopsis_aestivalis	gonochorism	0	0.954243
Macrhybopsis_storeriana	gonochorism	0.60206	1.36173
Macrourus_berglax	gonochorism	1.39794	2.04139
Macruronus_novaezelandiae	gonochorism	1.39794	2.11394
Makaira_mazara	gonochorism	1.44716	2.69897
Mallotus_villosus	gonochorism	1	1.4014
Margariscus_margarita	gonochorism	0.60206	1.20412
Maurolicus_muelleri	gonochorism	0.477121	0.90309
Medialuna_californiensis	gonochorism	0.90309	1.68124
Megalops_atlanticus	gonochorism	1.74036	2.39794
Megalops_cyprinoides	gonochorism	1.64345	2.17609
Melanogrammus_aeglefinus	gonochorism	1.30103	2.04922
Menidia_extensa	gonochorism	0.477121	0.90309
Menidia_menidia	gonochorism	0.30103	1.17609
Menticirrhus_undulatus	gonochorism	0.90309	1.85126
Merlangius_merlangus	gonochorism	1.30103	1.96142
Merluccius_bilinearis	gonochorism	1.07918	1.88081
Merluccius_merluccius	gonochorism	1.30103	2.14613
Micropterus_coosae	gonochorism	1	1.6721
Micropterus_dolomieu	gonochorism	1.41497	1.83885
Micropterus_punctulatus	gonochorism	0.845098	1.80277
Micropterus_salmoides	gonochorism	1.36173	1.98677
Microstomus_kitt	gonochorism	1.36173	1.81291
Microstomus_pacificus	gonochorism	1.74819	1.88081
Molva_dypterygia	gonochorism	1.30103	2.19033
Molva_molva	gonochorism	1.39794	2.30103
Morone_americana	gonochorism	1.20412	1.76343
Morone_chrysops	gonochorism	0.954243	1.65321
Morone_mississippiensis	gonochorism	0.845098	1.66276
Muraena_helena	gonochorism	1.57978	2.17609
Mycteroperca_rosacea	gonochorism	1.23045	1.9345
Mylopharyngodon_piceus	gonochorism	1.11394	2.25527
Myoxocephalus_octodecemspinosus	gonochorism	1.04139	1.66276
Nannatherina_balstoni	gonochorism	0.477121	0.954243
Nelusetta_ayraud	gonochorism	0.954243	2
Nemadactylus_macropterus	gonochorism	1.69897	1.8451
Nemipterus_japonicus	gonochorism	0.90309	1.50515
Neoclinus_blanchardi	gonochorism	0.778151	1.47712
Nocomis_biguttatus	gonochorism	0.60206	1.41497
Nocomis_micropogon	gonochorism	0.69897	1.51851
Notemigonus_crysoleucas	gonochorism	0.954243	1.50515
Notothenia_rossii	gonochorism	1.20412	1.96379
Notropis_anogenus	gonochorism	0.477121	0.763428
Notropis_atherinoides	gonochorism	0.60206	1.11394
Notropis_semperasper	gonochorism	0.60206	0.954243
Noturus_flavipinnis	gonochorism	0.60206	1.17609
Noturus_flavus	gonochorism	0.845098	1.49136
Noturus_gilberti	gonochorism	0.477121	1
Ocyurus_chrysurus	gonochorism	1.14613	1.93601
Odontesthes_bonariensis	gonochorism	0.60206	1.69897
Oedalechilus_labeo	gonochorism	1	1.39794
Oncorhynchus_gorbuscha	gonochorism	0.477121	1.88081
Oncorhynchus_kisutch	gonochorism	0.69897	2.03322
Oncorhynchus_mykiss	gonochorism	1.04139	2.08636
Oncorhynchus_nerka	gonochorism	0.90309	1.92428
Oncorhynchus_tshawytscha	gonochorism	0.954243	2.17609
Ophiodon_elongatus	gonochorism	1.39794	2.18184
Oreochromis_andersonii	gonochorism	1.11394	1.78533
Orthodon_microlepidotus	gonochorism	0.69897	1.74036
Osmerus_eperlanus	gonochorism	1	1.65321
Otolithes_ruber	gonochorism	0.69897	1.95424
Oxyjulis_californica	gonochorism	0.60206	1.39794
Parabramis_pekinensis	gonochorism	1.23045	1.74036
Paralabrax_clathratus	gonochorism	1.53148	1.85733
Paralabrax_maculatofasciatus	gonochorism	1.30103	1.77815
Paralabrax_nebulifer	gonochorism	1.49136	1.82607
Parophrys_vetulus	gonochorism	1.34242	1.75587
Pegusa_impar	gonochorism	1.07918	1.54407
Pelasgus_stymphalicus	gonochorism	0.477121	1.07918
Pelecus_cultratus	gonochorism	1.04139	1.77815
Perca_flavescens	gonochorism	1.04139	1.69897
Perccottus_glenii	gonochorism	0.845098	1.39794
Percina_aurantiaca	gonochorism	0.60206	1.25527
Percina_burtoni	gonochorism	0.60206	1.20412
Percina_caprodes	gonochorism	0.477121	1.25527
Percina_macrocephala	gonochorism	0.60206	1.07918
Percina_maculata	gonochorism	0.60206	1.04139
Percina_pantherina	gonochorism	0.477121	0.963788
Percina_phoxocephala	gonochorism	0.477121	0.982271
Percina_rex	gonochorism	0.778151	1.17609
Percina_sciera	gonochorism	0.60206	1.11394
Percina_shumardi	gonochorism	0.477121	0.892095
Percina_tanasi	gonochorism	0.60206	0.954243
Percopsis_omiscomaycus	gonochorism	0.60206	1.30103
Petroleuciscus_borysthenicus	gonochorism	0.90309	1.60206
Phoxinus_phoxinus	gonochorism	1.07918	1.14613
Phycis_blennoides	gonochorism	1.30103	2.04139
Piaractus_brachypomus	gonochorism	1.44716	1.94448
Pimephales_notatus	gonochorism	0.69897	1.04139
Pimephales_promelas	gonochorism	0.69897	1.00432
Platichthys_flesus	gonochorism	1.17609	1.77815
Platichthys_stellatus	gonochorism	1.38021	1.95904
Platycephalus_conatus	gonochorism	1.30103	1.97313
Platycephalus_richardsoni	gonochorism	1.07918	1.81291
Pleuragramma_antarctica	gonochorism	1.30103	1.39794
Pleurogrammus_azonus	gonochorism	1.07918	1.79239
Pleurogrammus_monopterygius	gonochorism	1.17609	1.75205
Pleuronectes_quadrituberculatus	gonochorism	1.5682	1.93952
Plotosus_lineatus	gonochorism	0.845098	1.50515
Poeciliopsis_occidentalis	gonochorism	0	0.778151
Pogonias_cromis	gonochorism	1.63347	2.23045
Pogonichthys_macrolepidotus	gonochorism	0.69897	1.64345
Pollachius_virens	gonochorism	1.39794	2.11394
Polyodon_spathula	gonochorism	1.74036	2.34439
Polyprion_oxygeneios	gonochorism	1.77815	2.20412
Pomadasys_incisus	gonochorism	0.845098	1.72835
Pomatomus_saltatrix	gonochorism	0.954243	2.11394
Pomatoschistus_lozanoi	gonochorism	0.30103	0.90309
Pomatoschistus_marmoratus	gonochorism	0.30103	0.90309
Pomatoschistus_microps	gonochorism	0.414973	0.954243
Pomatoschistus_minutus	gonochorism	0.431364	1.04139
Pomoxis_annularis	gonochorism	1	1.72428
Pomoxis_nigromaculatus	gonochorism	1.17609	1.6902
Ponticola_syrman	gonochorism	0.60206	1.38917
Pristipomoides_filamentosus	gonochorism	1.64345	2
Pristipomoides_multidens	gonochorism	1.47712	1.95424
Pristipomoides_typus	gonochorism	1.04139	1.8451
Prosopium_coulterii	gonochorism	0.954243	1.44716
Prosopium_cylindraceum	gonochorism	1.20412	1.77085
Prototroctes_maraena	gonochorism	0.778151	1.51851
Pseudocaranx_dentex	gonochorism	1.6902	2.08636
Pseudocyttus_maculatus	gonochorism	2	1.83251
Pseudoplatystoma_tigrinum	gonochorism	1.25527	2.11394
Pseudorasbora_parva	gonochorism	0.69897	1.09691
Pseudoscaphirhynchus_hermanni	gonochorism	0.778151	1.43933
Pterois_volitans	gonochorism	1	1.57978
Pteronotropis_hubbsi	gonochorism	0.30103	0.778151
Ptychocheilus_lucius	gonochorism	1.07918	2.25527
Ptychocheilus_oregonensis	gonochorism	1.04139	1.79934
Pungitius_pungitius	gonochorism	0.69897	0.954243
Rachycentron_canadum	gonochorism	1.17609	2.30103
Rastrelliger_kanagurta	gonochorism	0.60206	1.62428
Reinhardtius_hippoglossoides	gonochorism	1.47712	2.11394
Relictus_solitarius	gonochorism	0.69897	1.11394
Retropinna_semoni	gonochorism	0.30103	1
Rhinichthys_cataractae	gonochorism	0.69897	1.35218
Rhinichthys_cobitis	gonochorism	0.69897	0.778151
Rhodeus_amarus	gonochorism	0.69897	1.04922
Rhodeus_sericeus	gonochorism	0.69897	1.04139
Rhomboplites_aurorubens	gonochorism	1	1.77815
Romanogobio_albipinnatus	gonochorism	0.69897	1.11394
Romanogobio_kesslerii	gonochorism	0.69897	1.11394
Roncador_stearnsii	gonochorism	1.17609	1.8451
Rutilus_frisii	gonochorism	1.07918	1.8451
Rutilus_rutilus	gonochorism	1.14613	1.7007
Salaria_fluviatilis	gonochorism	0.69897	1.18752
Salmo_salar	gonochorism	1.11394	2.17609
Salvelinus_namaycush	gonochorism	1.69897	2.17609
Sardinella_aurita	gonochorism	0.845098	1.5563
Sargochromis_codringtonii	gonochorism	0.845098	1.59106
Sargochromis_giardi	gonochorism	0.812913	1.68124
Scaphirhynchus_albus	gonochorism	1.61278	2.30103
Scaphirhynchus_platorynchus	gonochorism	1.63347	2.03342
Scardinius_acarnanicus	gonochorism	1.04139	1.549
Scardinius_erythrophthalmus	gonochorism	1.27875	1.79029
Schindleria_praematura	gonochorism	-0.30103	0.39794
Sciades_couma	gonochorism	0.69897	1.98677
Sciades_parkeri	gonochorism	0.60206	2.27875
Sciades_proops	gonochorism	0.544068	2
Sciaenops_ocellatus	gonochorism	1.69897	2.19033
Scomber_japonicus	gonochorism	1.25527	1.80618
Scomberomorus_cavalla	gonochorism	1.14613	2.26482
Scomberomorus_niphonius	gonochorism	0.653213	2.05385
Scomberomorus_tritor	gonochorism	0.69897	2
Scorpaena_guttata	gonochorism	1.32222	1.63347
Sebastes_aleutianus	gonochorism	2.31175	1.98677
Sebastes_alutus	gonochorism	2.01284	1.72428
Sebastes_atrovirens	gonochorism	1.30103	1.62325
Sebastes_auriculatus	gonochorism	1.53148	1.74819
Sebastes_aurora	gonochorism	1.87506	1.61278
Sebastes_babcocki	gonochorism	2.02531	1.80618
Sebastes_borealis	gonochorism	2.1959	2.03342
Sebastes_brevispinis	gonochorism	1.91381	1.85126
Sebastes_carnatus	gonochorism	1.47712	1.59106
Sebastes_caurinus	gonochorism	1.75587	1.76343
Sebastes_chlorostictus	gonochorism	1.51851	1.69897
Sebastes_chrysomelas	gonochorism	1.34242	1.59106
Sebastes_ciliatus	gonochorism	1.82607	1.72428
Sebastes_constellatus	gonochorism	1.50515	1.66276
Sebastes_crameri	gonochorism	2.02119	1.76343
Sebastes_dallii	gonochorism	1.07918	1.39794
Sebastes_diploproa	gonochorism	1.9345	1.66276
Sebastes_elongatus	gonochorism	1.73239	1.59106
Sebastes_entomelas	gonochorism	1.77815	1.77815
Sebastes_flavidus	gonochorism	1.80618	1.81954
Sebastes_helvomaculatus	gonochorism	1.93952	1.61278
Sebastes_hopkinsi	gonochorism	1.27875	1.4624
Sebastes_jordani	gonochorism	1.49136	1.50515
Sebastes_maliger	gonochorism	1.95424	1.78533
Sebastes_melanops	gonochorism	1.69897	1.79934
Sebastes_melanostomus	gonochorism	1.95424	1.78533
Sebastes_mentella	gonochorism	1.87506	1.8893
Sebastes_miniatus	gonochorism	1.77815	1.95904
Sebastes_minor	gonochorism	1.04139	1.30103
Sebastes_mystinus	gonochorism	1.64345	1.78533
Sebastes_nebulosus	gonochorism	1.89763	1.65321
Sebastes_nigrocinctus	gonochorism	2.06446	1.78533
Sebastes_norvegicus	gonochorism	1.77815	2
Sebastes_ovalis	gonochorism	1.5682	1.74819
Sebastes_paucispinis	gonochorism	1.69897	1.95904
Sebastes_polyspinis	gonochorism	1.75587	1.61278
Sebastes_proriger	gonochorism	1.74036	1.78533
Sebastes_rastrelliger	gonochorism	1.36173	1.74819
Sebastes_reedi	gonochorism	1.99564	1.76343
Sebastes_rosenblatti	gonochorism	1.69897	1.68124
Sebastes_ruberrimus	gonochorism	2.07188	2.01703
Sebastes_rubrivinctus	gonochorism	1.25527	1.70757
Sebastes_rufus	gonochorism	1.92942	1.73239
Sebastes_saxicola	gonochorism	1.57978	1.57978
Sebastes_schlegelii	gonochorism	1.30103	1.81291
Sebastes_semicinctus	gonochorism	1.17609	1.39794
Sebastes_serranoides	gonochorism	1.47712	1.78533
Sebastes_steindachneri	gonochorism	1.23045	1.5682
Sebastes_variegatus	gonochorism	1.6721	1.57978
Sebastes_viviparus	gonochorism	1.60206	1.82282
Sebastes_wilsoni	gonochorism	1.41497	1.36173
Sebastes_zacentrus	gonochorism	1.76343	1.59106
Sebastolobus_altivelis	gonochorism	1.65321	1.59106
Semotilus_atromaculatus	gonochorism	0.90309	1.48144
Seriola_dumerili	gonochorism	1.17609	2.27875
Seriola_lalandi	gonochorism	1.07918	2.39794
Seriolella_brama	gonochorism	1.17609	1.88081
Seriolella_punctata	gonochorism	1.17609	1.81954
Sillaginodes_punctatus	gonochorism	1.17609	1.85733
Sillago_ciliata	gonochorism	1.34242	1.70757
Sillago_flindersi	gonochorism	0.845098	1.50515
Spirinchus_thaleichthys	gonochorism	0.477121	1.30103
Spondyliosoma_emarginatum	gonochorism	0.90309	1.65321
Stegastes_rectifraenum	gonochorism	1.04139	1.13033
Stenobrachius_leucopsarus	gonochorism	0.90309	1.11394
Stenodus_leucichthys	gonochorism	1.34242	2.17609
Stereolepis_gigas	gonochorism	1.87506	2.39794
Symphodus_cinereus	gonochorism	0.778151	1.20412
Tandanus_tandanus	gonochorism	0.90309	1.95424
Tautoga_onitis	gonochorism	1.53148	1.95904
Terapon_jarbua	gonochorism	1.34242	1.5563
Thaleichthys_pacificus	gonochorism	0.69897	1.53148
Thoburnia_atripinnis	gonochorism	0.60206	1.23045
Thoburnia_hamiltoni	gonochorism	0.69897	1.25527
Thunnus_obesus	gonochorism	1.04139	2.39794
Thunnus_thynnus	gonochorism	1.50515	2.66087
Thymallus_thymallus	gonochorism	1.14613	1.77815
Tor_tor	gonochorism	1	2.30103
Trachelyopterus_galeatus	gonochorism	0.477121	1.47712
Trachurus_symmetricus	gonochorism	1.47712	1.90849
Trachystoma_petardi	gonochorism	1.14613	1.90849
Trematomus_bernacchii	gonochorism	1	1.54407
Trichiurus_lepturus	gonochorism	1.17609	2.36922
Trinectes_maculatus	gonochorism	0.845098	1.30103
Trisopterus_esmarkii	gonochorism	0.69897	1.54407
Trisopterus_luscus	gonochorism	0.60206	1.66276
Trisopterus_minutus	gonochorism	0.69897	1.60206
Tropheus_moorii	gonochorism	1	1.16137
Typhlichthys_subterraneus	gonochorism	0.60206	0.954243
Umbra_krameri	gonochorism	0.69897	1.23045
Umbra_limi	gonochorism	0.60206	1.14613
Urophycis_tenuis	gonochorism	1.36173	2.13033
Valencia_hispanica	gonochorism	0.60206	0.90309
Valencia_letourneuxi	gonochorism	0.477121	0.90309
Valenciennea_strigata	gonochorism	0	1.25527
Vimba_vimba	gonochorism	1.17609	1.69897
Xiphister_mucosus	gonochorism	1.04139	1.76343
Zenopsis_nebulosa	gonochorism	1.65321	1.8451
Zeus_faber	gonochorism	1.07918	1.95424
Zoarces_americanus	gonochorism	1.25527	2.04139
Zoarces_viviparus	gonochorism	1	1.716
Zosterisessor_ophiocephalus	gonochorism	0.69897	1.47567
Acanthopagrus_berda	protandry	1.14613	1.95424
Amphiprion_melanopus	protandry	0.69897	1.07918
Centropomus_undecimalis	protandry	0.845098	2.14613
Diplodus_annularis	protandry	0.845098	1.43933
Lithognathus_aureti	protandry	1.69897	2
Lithognathus_mormyrus	protandry	1.07918	1.74036
Rhabdosargus_sarba	protandry	1.21748	1.90309
Sparus_aurata	protandry	1.04139	1.8451
Achoerodus_viridis	protogyny	1.54407	1.79239
Argyrops_spinifer	protogyny	1.39794	1.8451
Calamus_nodosus	protogyny	1.23045	1.7356
Centropristis_striata	protogyny	1.30103	1.81954
Centropyge_bicolor	protogyny	1.11394	1.17609
Centropyge_tibicen	protogyny	0.778151	1.27875
Cephalopholis_argus	protogyny	1.59106	1.77815
Cephalopholis_boenak	protogyny	1.17609	1.47712
Cephalopholis_cruentata	protogyny	1.11394	1.62941
Cephalopholis_cyanostigma	protogyny	1.66276	1.60206
Cephalopholis_fulva	protogyny	1.04139	1.64345
Cephalopholis_hemistiktos	protogyny	1.41497	1.54407
Cephalopholis_panamensis	protogyny	1.39794	1.59106
Chlorurus_gibbus	protogyny	1.14613	1.8451
Choerodon_rubescens	protogyny	1.34242	1.95424
Choerodon_schoenleinii	protogyny	1.20412	2
Dascyllus_aruanus	protogyny	0.778151	1
Epinephelus_adscensionis	protogyny	1.07918	1.81291
Epinephelus_areolatus	protogyny	1.17609	1.6721
Epinephelus_chlorostigma	protogyny	1.4624	1.90309
Epinephelus_coioides	protogyny	1.34242	2.07918
Epinephelus_drummondhayi	protogyny	1.65321	2.04139
Epinephelus_fasciatus	protogyny	1.32222	1.60206
Epinephelus_fuscoguttatus	protogyny	1.60206	2.07918
Epinephelus_guttatus	protogyny	1.34242	1.88081
Epinephelus_labriformis	protogyny	1.47712	1.77815
Epinephelus_marginatus	protogyny	1.77815	2.17609
Epinephelus_morio	protogyny	1.39794	2.09691
Epinephelus_ongus	protogyny	1.47712	1.60206
Epinephelus_rivulatus	protogyny	1.38021	1.65321
Epinephelus_tukula	protogyny	1.41497	2.30103
Halichoeres_semicinctus	protogyny	1.14613	1.57978
Hyporthodus_niveatus	protogyny	1.43136	2.08636
Hyporthodus_octofasciatus	protogyny	1.63347	2.11394
Labroides_dimidiatus	protogyny	0.60206	1.14613
Labrus_bergylta	protogyny	1.4624	1.81889
Labrus_mixtus	protogyny	1.30103	1.47712
Lachnolaimus_maximus	protogyny	1.36173	1.95904
Lethrinus_atkinsoni	protogyny	1.38021	1.69897
Lethrinus_genivittatus	protogyny	0.845098	1.39794
Lethrinus_harak	protogyny	0.845098	1.91908
Lethrinus_lentjan	protogyny	1.27875	1.716
Lethrinus_mahsena	protogyny	1.43136	1.81291
Lethrinus_miniatus	protogyny	1.34242	1.95424
Lethrinus_nebulosus	protogyny	1.44716	1.93952
Mycteroperca_bonaci	protogyny	1.51851	2.17609
Mycteroperca_fusca	protogyny	1.30103	1.90309
Mycteroperca_interstitialis	protogyny	1.61278	1.92428
Mycteroperca_microlepis	protogyny	1.49136	2.16137
Mycteroperca_phenax	protogyny	1.32222	2.02938
Pagrus_pagrus	protogyny	1.14613	1.95904
Plectropomus_maculatus	protogyny	1.07918	2.09691
Pronotogrammus_martinicensis	protogyny	1.17609	1.30103
Rhinogobiops_nicholsii	protogyny	0.69897	1.17609
Scarus_frenatus	protogyny	1.30103	1.6721
Scarus_ghobban	protogyny	1.11394	1.95424
Scarus_psittacus	protogyny	0.69897	1.53148
Scarus_rubroviolaceus	protogyny	1.30103	1.8451
Semicossyphus_pulcher	protogyny	1.72428	1.95904
Thalassoma_bifasciatum	protogyny	0.477121	1.39794
Xyrichtys_novacula	protogyny	0.90309	1.57978

## Sheet: Figure 5c
Figure 5c
	Log10 Max Length (cm)
SEXUAL SYSTEM	Estimate	Std.Error
G	1.9337	0.327478
PG	1.93013	0.0365116
PA	2.0013	0.0652627
Estimates obtained from PGLS (Phylogenetic Generalized Least Square) models, run in R (see material and methods)

## Sheet: Figure 5d
Figure 5d
	Log10 Age Maturity Male (year)
SEXUAL SYSTEM	Estimate	Std.Error
G	0.689043	0.315395
PA	0.674006	0.116164
PG	0.759059	0.102432
Estimates obtained from PGLS (Phylogenetic Generalized Least Square) models, run in R (see material and methods)

## Sheet: Figure 5e
Figure 5e
	Log10 Age Maturity Female (year)
SEXUAL SYSTEM	Estimate	Std.Error
G	0.780049	0.30196
PA	0.94455	0.135228
PG	0.808915	0.086614
Estimates obtained from PGLS (Phylogenetic Generalized Least Square) models, run in R (see material and methods)

## Sheet: Figure 5f
Figure 5f
	Log10 AGSI Male (%)
SEXUAL SYSTEM	Estimate	Std.Error
G	0.439032	0.502679
PG	-0.060775	0.100433
PA	0.53116	0.125163
Estimates obtained from PGLS (Phylogenetic Generalized Least Square) models, run in R (see material and methods)
